# Supplementary material for: Transcriptomic Study of Nicotiana tabacum Treated with the Bacterial Protein CspD Reveals Some Specific Abiotic Stress Responses
Source: Int J Mol Sci. 2024 Dec 3;25(23):13015. doi: 10.3390/ijms252313015 (PMC11641646; doi:10.3390/ijms252313015)
Supplement: Supplementary file 1 [file ijms-25-13015-s001.zip › Supplementary Materials (1).xlsx]

## Sheet: Table S1
Complete expression profiles (fold change) of the marker genes assosiated with SAR, ISR and ROS
Treatment\ Gene name	SAR marker genes			ISR marker genes				ROS marker genes
	Pal	Ics	Pr1a	Pdf1.2.	ChiB	Pr3	Pr4	Sod	Cat	Apx
CspD 1h	0	0	0	0	0	0	0	1.9	0	0
CspD 3h	0	-0.5	0	0	-0.5	0	0	4.3	-1.9	0
CspD 6h	0	-2.1	0	1.6	-3.03	0	1.1	5.4	-1.5	0
CspD 12h	-0.5	-1	0	2.4	-3.5	0	5.7	2.9	0	0
CspD 24h	-2.2	0	0	1.7	-0.5	0	4.4	0.7	0	0
CspD 48h	0	0	0	0.8	0	0	0	0	0	0
CspD 96h	0	0	0	0	0	0	0	0	0	0
CspD 336h	0	0	0	0	0	0	0	0	0	0
CspD SL 96h	0	0	0	0	-2.4	0	0	6.5	0	0
CspD LL + TMV 96h	-4	0	0	4.8	-0.8	0	0	3.7	0	0

## Sheet: Table S2
Tobacco DEGs found to be significantly (|log2FC| ≥ 1, adjusted p value < 0.05) up- or down-regulated
Locus ID (top 40 in bold)	pos	biotype	baseMean	log2FoldChange	lfcSE	stat	pvalue	padj	Er_1	Er_5	Er_7	Er_2	Er_6	Er_8	AT gene ID	Selected descriptions in tobacco and/or Arabidopsis	Panther terms	Protein class	Location	Function
LOC107758905	NW_015787227.1:1809-11813	lncRNA	22.6621	0.0651258	0.504591	0.129067	0.897305	0.951926	28.2979	21.7245	15.3645	16.2805	24.2487	30.0567
LOC107758906	NW_015787285.1:16386-36232	protein_coding	540.236	0.623601	0.195175	3.19509	0.00139789	0.0160681	415.822	403.618	456.743	659.06	622.706	683.464
LOC107758907	NW_015865142.1:20169-20966	protein_coding	0	NA	NA	NA	NA	NA	0	0	0	0	0	0
LOC107758908	NW_015865143.1:14077-16943	protein_coding	73.4407	0.432876	0.376852	1.14867	0.250694	0.486726	89.6101	41.1621	55.8707	94.6683	71.7761	87.5566
LOC107758909	NW_015865161.1:3209-10659	protein_coding	4641.31	-0.109958	0.246989	-0.445194	0.65618	0.820418	3949.13	4794.24	5712.78	4389.11	5335.68	3666.92
LOC107758910	NW_015865162.1:54450-55796	protein_coding	0	NA	NA	NA	NA	NA	0	0	0	0	0	0
LOC107758911	NW_015865162.1:53867-55977	protein_coding	2.39968	0.436631	1.40109	0.311636	0.755317	NA	4.71632	1.14339	0	3.01492	2.90984	2.61363
LOC107758912	NW_015865163.1:20479-22486	protein_coding	0.100497	0.698109	4.07685	0.171237	0.864037	NA	0	0	0	0.602983	0	0
LOC107758913	NW_015865163.1:17477-20264	protein_coding	536.101	0.593767	0.260518	2.27917	0.0226568	0.105336	470.846	476.795	333.828	666.899	750.74	517.499
LOC107758914	NW_015793158.1:14272-18146	protein_coding	5.86573	2.20885	0.992646	2.22522	0.0260667	NA	1.57211	3.43018	1.39677	13.8686	9.69948	5.22726
LOC107758915	NW_015865164.1:1653-7538	protein_coding	60.4866	0.203992	0.375831	0.542777	0.587283	0.775487	66.0285	67.4602	34.9192	76.5788	63.0466	54.8862
LOC107758916	NW_015865164.1:7895-8453	lncRNA	17.5098	0.170046	0.61204	0.277835	0.781139	0.893636	13.3629	16.0075	19.5548	10.8537	12.6093	32.6704
LOC107758917	NW_015865174.1:38811-44288	protein_coding	0.190565	-1.20042	4.08047	-0.294186	0.768616	NA	0	1.14339	0	0	0	0
LOC107758918	NW_015865174.1:59787-63618	protein_coding	10.0054	1.32606	0.77164	1.71849	0.0857068	0.250369	3.14421	4.57357	9.77738	13.8686	7.75958	20.909
LOC107758919	NW_015865174.1:20397-22939	protein_coding	0	NA	NA	NA	NA	NA	0	0	0	0	0	0
LOC107758920	NW_015865195.1:653-2132	protein_coding	759.505	-0.296027	0.222922	-1.32794	0.184198	0.403912	929.901	823.243	757.049	705.49	570.329	771.021
LOC107758921	NW_015865199.1:17564-34520	protein_coding	634.669	-0.0966292	0.285583	-0.338358	0.735093	0.866938	847.365	559.119	561.501	777.245	559.66	503.124
LOC107758922	NW_015793161.1:57621-59016	protein_coding	11.9265	-0.497716	0.841879	-0.591197	0.554389	0.75308	24.3677	14.8641	2.79354	16.8835	8.72953	3.92044
LOC107758923	NW_015865203.1:15366-16982	protein_coding	38.8896	-0.0523734	0.40134	-0.130497	0.896174	0.951405	32.2282	49.1659	37.7128	34.37	48.4974	31.3635
LOC107758924	NW_015865213.1:486-1793	protein_coding	0	NA	NA	NA	NA	NA	0	0	0	0	0	0
LOC107758925	NW_015865215.1:26107-32911	protein_coding	13.5007	1.42033	0.705466	2.01332	0.0440808	0.162568	6.28843	3.43018	12.5709	19.2955	10.6694	28.7499
LOC107758926	NW_015865215.1:42330-47370	protein_coding	969.032	0.212784	0.218034	0.975918	0.329105	0.568118	1008.51	782.08	900.916	986.48	945.699	1190.51
LOC107758927	NW_015865215.1:7896-12259	protein_coding	300.002	-0.714452	0.238678	-2.99337	0.00275915	0.0255922	383.594	316.72	417.634	226.119	199.809	256.136
LOC107758928	NW_015865215.1:33327-36343	lncRNA	74.3894	0.183979	0.318054	0.578451	0.562959	0.759555	84.1077	62.8866	61.4578	77.7848	92.145	67.9544
LOC107758929	NW_015865220.1:7-1930	lncRNA	4.88434	1.3661	1.12162	1.21797	0.223235	NA	0	5.71696	2.79354	8.44176	5.81969	6.53407
LOC107758930	NW_015793161.1:33373-40067	protein_coding	29.6284	0.204035	0.503628	0.405131	0.685382	0.839089	18.0792	22.8678	41.9031	20.5014	37.828	36.5908
LOC107758932	NW_015865234.1:10-816	protein_coding	1.29502	3.66182	2.21149	1.65582	0.0977591	NA	0	0	0	0.602983	1.9399	5.22726
LOC107758933	NW_015865234.1:4135-8647	protein_coding	67.7327	-0.107487	0.462666	-0.232321	0.816289	0.912583	117.908	49.1659	43.2998	86.2266	60.1368	49.659
LOC107758934	NW_015865234.1:27028-31692	protein_coding	626.644	-0.0841992	0.279282	-0.301485	0.763045	0.883038	697.229	668.885	568.485	537.861	823.486	463.919
LOC107758935	NW_015865234.1:55967-59916	protein_coding	64.5449	-0.363464	0.33605	-1.08158	0.27944	0.518949	69.9587	84.611	62.8546	46.4297	69.8362	53.5794
LOC107758936	NW_015865244.1:73050-86836	protein_coding	4.77122	0.435972	1.04553	0.416988	0.676687	NA	2.35816	6.86035	2.79354	4.22088	1.9399	10.4545
LOC107758937	NW_015865244.1:125373-128259	protein_coding	369.134	-0.994403	0.250597	-3.96813	7.24384e-05	0.00200225	400.101	560.262	515.408	241.193	286.135	211.704
LOC107758938	NW_015865244.1:205089-210482	lncRNA	9.42073	0.618035	0.719153	0.859394	0.390123	0.624361	5.50237	12.5773	4.19031	10.8537	11.6394	11.7613
LOC107758939	NW_015793161.1:40340-48713	protein_coding	401.403	-0.360533	0.253173	-1.42406	0.154429	0.363259	411.106	427.629	514.011	284.608	338.512	432.556
LOC107758940	NW_015865244.1:253540-258829	protein_coding	462.441	0.733046	0.292291	2.50793	0.012144	0.069134	475.562	293.852	270.973	625.896	481.094	627.271
LOC107758941	NW_015865244.1:261299-263455	lncRNA	67.7031	-0.0294915	0.357159	-0.0825726	0.934191	0.968361	47.9492	70.8903	86.5997	56.0774	64.9865	79.7157
LOC107758942	NW_015865244.1:291475-299281	protein_coding	0.3183	1.63319	3.99868	0.408431	0.682957	NA	0	0	0	0.602983	0	1.30681
LOC107758943	NW_015865244.1:300057-303545	protein_coding	353.342	-0.618088	0.301172	-2.05228	0.0401428	0.153284	510.149	394.47	379.921	311.139	341.422	182.954
LOC107758944	NW_015865244.1:321415-331979	protein_coding	117.178	0.0739463	0.301255	0.245461	0.806099	0.907335	114.764	89.1846	139.677	142.304	104.754	112.386
LOC107758945	NW_015865244.1:16509-16958	lncRNA	0	NA	NA	NA	NA	NA	0	0	0	0	0	0
LOC107758946	NW_015865244.1:304547-306024	protein_coding	0.131009	-1.20042	4.08047	-0.294186	0.768616	NA	0.786053	0	0	0	0	0
LOC107758947	NW_015865245.1:2651-3244	protein_coding	0.408368	-0.194665	3.71267	-0.0524327	0.958184	NA	0	1.14339	0	0	0	1.30681
LOC107758948	NW_015865246.1:1123-6840	protein_coding	6.51529	-0.127251	0.820569	-0.155076	0.876761	0.942698	7.07448	9.14714	4.19031	6.02983	8.72953	3.92044
LOC107758949	NW_015865248.1:11854-15298	protein_coding	1.05832	-1.19144	2.34849	-0.50732	0.61193	NA	3.14421	0	1.39677	1.80895	0	0
LOC107758950	NW_015865250.1:3289-10674	protein_coding	287.46	0.0527694	0.237693	0.222007	0.824309	0.91683	299.486	316.72	229.07	270.136	307.473	301.874
LOC107758951	NW_015865264.1:15284-23410	protein_coding	147.825	0.58453	0.298918	1.95548	0.0505261	0.177957	146.206	97.1884	110.345	189.337	138.703	205.17
LOC107758952	NW_015865264.1:41357-45823	protein_coding	89.9076	-0.521805	0.365947	-1.4259	0.153896	0.362551	90.3961	147.498	79.6158	57.2834	94.0849	70.568
LOC107758953	NW_015865264.1:67192-69787	protein_coding	247.827	0.0157906	0.340836	0.0463291	0.963048	0.982697	316.779	213.814	209.515	350.333	227.938	168.579
LOC107758954	NW_015865264.1:99556-107119	protein_coding	68.5385	-0.0464147	0.361208	-0.128499	0.897754	0.95211	57.3819	73.1771	78.219	65.7252	46.5575	90.1702
LOC107758955	NW_015865267.1:6705-9262	protein_coding	4.48159	0.506897	1.08263	0.46821	0.639634	NA	6.28843	3.43018	1.39677	10.2507	2.90984	2.61363
LOC107758956	NW_015865271.1:14355-18117	lncRNA	97.6216	0.182826	0.331932	0.550794	0.581775	0.771719	74.6751	90.328	108.948	75.3729	105.724	130.681
LOC107758957	NW_015865271.1:38646-40660	lncRNA	98.6174	0.0100557	0.337762	0.0297717	0.976249	0.988764	77.0332	86.8978	131.296	77.1818	117.364	101.932
LOC107758958	NW_015865271.1:8933-10344	protein_coding	0	NA	NA	NA	NA	NA	0	0	0	0	0	0
LOC107758959	NW_015865279.1:21315-25789	protein_coding	653.359	0.252315	0.272349	0.926442	0.354216	0.592064	482.637	630.009	676.036	566.201	651.805	913.463
LOC107758960	NW_015865282.1:11913-20817	protein_coding	0	NA	NA	NA	NA	NA	0	0	0	0	0	0
LOC107758961	NW_015865282.1:24314-28995	protein_coding	159.472	-0.176293	0.274621	-0.64195	0.520906	0.728456	188.653	163.505	155.041	135.671	187.2	126.761
LOC107758962	NW_015865282.1:117724-122819	protein_coding	1704.93	-0.341369	0.255032	-1.33854	0.180721	0.39945	1630.27	2286.78	1800.43	1326.56	1886.55	1298.97
LOC107758963	NW_015865282.1:153049-158427	protein_coding	1173.43	-0.322741	0.206533	-1.56266	0.118133	0.307909	1315.07	1326.34	1272.46	1129.99	1129.02	867.725
LOC107758964	NW_015865282.1:162215-168325	protein_coding	360.003	0.131325	0.217864	0.602783	0.546653	0.747446	304.203	343.018	384.111	357.569	364.7	406.419
LOC107758965	NW_015793172.1:14014-17303	protein_coding	0	NA	NA	NA	NA	NA	0	0	0	0	0	0
LOC107758966	NW_015865282.1:182224-196222	protein_coding	402.347	-0.75426	0.223687	-3.37194	0.000746412	0.010519	484.209	545.398	486.075	276.769	351.121	270.511
LOC107758967	NW_015865282.1:176090-182011	protein_coding	379.473	0.194839	0.24261	0.803093	0.421921	0.652344	308.133	322.437	431.602	357.569	421.927	435.169
LOC107758968	NW_015865282.1:160648-161664	lncRNA	12.74	-1.6879	0.676008	-2.49686	0.0125298	0.0707183	25.9398	14.8641	18.158	9.04475	5.81969	2.61363
LOC107758970	NW_015865289.1:9-3558	protein_coding	121.494	0.35211	0.325048	1.08325	0.278695	0.518207	99.8288	92.6148	127.106	94.6683	143.552	171.193
LOC107758971	NW_015865290.1:6501-8385	protein_coding	0	NA	NA	NA	NA	NA	0	0	0	0	0	0
LOC107758972	NW_015865291.1:3817-4358	protein_coding	0	NA	NA	NA	NA	NA	0	0	0	0	0	0
LOC107788102	NW_015915441.1:3473-4833	protein_coding	14.0589	5.31534	1.54932	3.43076	0.000601897	0.00903521	0.786053	1.14339	0	2.41193	2.90984	77.1021	At3g05160	sugar transporter, O04036;Early-responsive to dehydration protein; response to abscisic acid			membrane	response to stress
LOC107758974	NW_015865291.1:1554-4470	protein_coding	238.974	-0.564872	0.369743	-1.52774	0.126577	0.321214	266.472	337.301	252.815	204.411	273.525	99.3179
LOC107758975	NW_015865293.1:3884-4744	protein_coding	1.47359	1.66696	1.95411	0.853054	0.39363	NA	0.786053	0	1.39677	1.80895	4.84974	0
LOC107758976	NW_015865293.1:240-10878	protein_coding	12.8059	-0.427092	0.772152	-0.553119	0.580182	0.770907	11.7908	4.57357	27.9354	7.2358	17.4591	7.84089
LOC107758977	NW_015793173.1:20670-21921	lncRNA	18.428	-0.359144	0.557816	-0.64384	0.519679	0.727502	22.0095	24.0112	16.7612	24.7223	12.6093	10.4545
LOC107758978	NW_015865294.1:4541-5167	protein_coding	0	NA	NA	NA	NA	NA	0	0	0	0	0	0
LOC107758980	NW_015865294.1:176-3319	lncRNA	82.3807	0.00610058	0.296974	0.0205425	0.983611	0.992334	83.3216	73.1771	89.3932	70.549	82.4456	95.3975
LOC107758981	NW_015865297.1:46021-53489	protein_coding	549.038	-0.102779	0.262294	-0.391846	0.695172	0.844503	463.771	657.451	583.849	407.617	575.179	606.362
LOC107758982	NW_015793173.1:12423-17106	protein_coding	411.801	-0.343954	0.227639	-1.51096	0.130797	0.327851	514.865	488.229	378.524	389.527	355.971	343.692
LOC107758983	NW_015865297.1:62961-67981	protein_coding	550.389	0.509882	0.207626	2.45577	0.0140584	0.0765228	500.716	403.618	456.743	607.807	638.226	695.225
LOC107758984	NW_015865304.1:75741-83003	protein_coding	38.0218	0.000332521	0.593804	0.000559984	0.999553	0.999777	69.1727	33.1584	11.1741	51.2536	32.0083	31.3635
LOC107758985	NW_015865304.1:73731-79609	lncRNA	5.40775	0.893418	0.955918	0.934618	0.349985	NA	1.57211	5.71696	4.19031	6.63281	3.87979	10.4545
LOC107758986	NW_015865304.1:254405-260172	protein_coding	216.064	0.144269	0.358773	0.402116	0.687599	0.840356	257.039	193.233	166.215	340.685	178.47	160.738
LOC107758987	NW_015865316.1:16499-18165	protein_coding	1919.04	-0.56287	0.326101	-1.72606	0.0843359	0.247673	1981.64	2602.36	2283.72	1657.6	2098.97	889.941
LOC107758988	NW_015865318.1:13699-14289	protein_coding	8.05209	1.18718	0.783086	1.51603	0.129512	0.326115	5.50237	3.43018	5.58707	9.04475	7.75958	16.9886
LOC107758990	NW_015865318.1:7094-8329	protein_coding	1.42293	1.89783	1.88216	1.00833	0.313296	NA	1.57211	0	0	2.41193	1.9399	2.61363
LOC107758991	NW_015865322.1:50151-51710	protein_coding	0	NA	NA	NA	NA	NA	0	0	0	0	0	0
LOC107758993	NW_015865336.1:388-1742	protein_coding	0	NA	NA	NA	NA	NA	0	0	0	0	0	0
LOC107758994	NW_015865346.1:38767-42393	protein_coding	6.47292	0.946811	1.13923	0.831101	0.405917	0.638408	10.2187	0	2.79354	15.0746	2.90984	7.84089
LOC107758995	NW_015865347.1:1400-5384	protein_coding	175.667	0.334672	0.249544	1.34114	0.179876	0.398389	135.987	148.641	182.977	201.396	204.659	180.34
LOC107758996	NW_015865351.1:23931-26365	protein_coding	0.609362	1.11593	2.79789	0.398847	0.690006	NA	0	1.14339	0	1.20597	0	1.30681
LOC107758997	NW_015865354.1:8982-10564	protein_coding	0	NA	NA	NA	NA	NA	0	0	0	0	0	0
LOC107758998	NW_015865354.1:113787-115614	protein_coding	0	NA	NA	NA	NA	NA	0	0	0	0	0	0
LOC107758999	NW_015865354.1:25946-31979	protein_coding	7.78744	-0.485413	0.756312	-0.641816	0.520993	0.728461	8.64659	11.4339	6.98384	6.63281	3.87979	9.1477
LOC107759000	NW_015865354.1:103400-108835	protein_coding	54.7918	0.494455	0.360135	1.37297	0.169762	0.384823	52.6656	30.8716	53.0772	69.946	62.0767	60.1135
LOC107759001	NW_015865362.1:121207-123615	protein_coding	1.18942	1.09711	2.71883	0.403524	0.686563	NA	0	2.28678	0	0	4.84974	0
LOC107759002	NW_015865362.1:19798-22121	lncRNA	1.00883	0.569763	2.20487	0.258411	0.79609	NA	0	1.14339	1.39677	0.602983	2.90984	0
LOC107759004	NW_015865367.1:27534-32021	lncRNA	0	NA	NA	NA	NA	NA	0	0	0	0	0	0
LOC107759005	NW_015865370.1:3996-5712	protein_coding	543.579	-0.678141	0.488764	-1.38746	0.165301	0.378439	714.522	349.878	944.216	602.38	497.583	152.897
LOC107759006	NW_015865370.1:5573-9976	protein_coding	5.05608	1.47382	0.961412	1.53297	0.125283	NA	3.93027	1.14339	2.79354	7.83878	6.78963	7.84089
LOC107829848	NW_015855303.1:66528-68241	protein_coding	9.28503	4.78636	1.29148	3.70611	0.000210465	0.00426912	1.57211	0	0	25.9283	20.3689	7.84089	At5g24110	WRKY30;Transcription factor. Interacts specifically with the W box (5'-(T)TGAC[CT]-3'), a frequently occurring elicitor-responsive cis-acting element.Q9FL62			nucleus	defense response
LOC107759009	NW_015865379.1:132902-134850	protein_coding	0	NA	NA	NA	NA	NA	0	0	0	0	0	0
LOC107759010	NW_015865383.1:33727-34134	protein_coding	66.7997	-0.577877	0.61451	-0.940386	0.347019	0.585178	50.3074	150.928	39.1095	46.4297	93.115	20.909
LOC107759011	NW_015865389.1:1445-9650	protein_coding	3.61094	1.30577	1.33739	0.976352	0.32889	NA	0	1.14339	5.58707	8.44176	3.87979	2.61363
LOC107759013	NW_015865392.1:2400-3722	protein_coding	0	NA	NA	NA	NA	NA	0	0	0	0	0	0
LOC107759014	NW_015865398.1:31922-32788	protein_coding	0	NA	NA	NA	NA	NA	0	0	0	0	0	0
LOC107759015	NW_015865403.1:73699-79817	protein_coding	686.52	-0.133031	0.238613	-0.557519	0.577173	0.769088	750.681	790.084	614.578	793.526	592.638	577.612
LOC107759016	NW_015793185.1:7977-12499	protein_coding	557.469	-0.853927	0.253997	-3.36195	0.000773935	0.0107787	582.465	668.885	902.313	347.921	435.507	407.726
LOC107759017	NW_015865414.1:18399-26087	protein_coding	839.418	-0.659672	0.218889	-3.01373	0.0025806	0.0244726	878.808	1071.36	1135.57	651.222	724.551	574.998
LOC107759018	NW_015865414.1:35716-37783	lncRNA	0	NA	NA	NA	NA	NA	0	0	0	0	0	0
LOC107759019	NW_015865414.1:70687-79040	protein_coding	233.112	-0.157118	0.282333	-0.5565	0.577869	0.769433	220.881	192.09	325.447	233.354	196.899	229.999
LOC107759020	NW_015865418.1:40813-41208	protein_coding	0	NA	NA	NA	NA	NA	0	0	0	0	0	0
LOC107759021	NW_015865418.1:8411-18580	protein_coding	3.5659	1.75828	1.32014	1.33189	0.182895	NA	2.35816	2.28678	0	6.63281	0.969948	9.1477
LOC107759022	NW_015865418.1:24095-26467	protein_coding	1608.94	-0.216351	0.216483	-0.99939	0.317606	0.55708	1718.31	1716.23	1752.94	1259.03	1790.52	1416.59
LOC107759023	NW_015865421.1:4315-6962	protein_coding	177.772	-0.421648	0.558232	-0.755327	0.450053	0.674631	176.076	177.226	258.402	169.438	254.126	31.3635
LOC107759024	NW_015793185.1:15637-18428	protein_coding	45.1811	0.148161	0.474458	0.312274	0.754832	0.878307	66.0285	27.4414	34.9192	66.9311	33.9482	41.8181
LOC107759025	NW_015865436.1:27819-31017	protein_coding	0	NA	NA	NA	NA	NA	0	0	0	0	0	0
LOC107759026	NW_015865436.1:31558-31935	protein_coding	0	NA	NA	NA	NA	NA	0	0	0	0	0	0
LOC107759028	NW_015865440.1:148-1384	protein_coding	0	NA	NA	NA	NA	NA	0	0	0	0	0	0
LOC107759029	NW_015865451.1:54230-72131	protein_coding	81.1069	-0.0996033	0.286169	-0.348058	0.727797	0.863406	87.2519	83.4676	81.0126	85.0206	68.8663	81.0225
LOC107759030	NW_015793189.1:19067-30348	protein_coding	26.6603	0.51447	0.473414	1.08672	0.277159	0.516439	21.2234	16.0075	29.3321	40.3999	24.2487	28.7499
LOC107759031	NW_015865459.1:31596-36308	protein_coding	479.697	-0.872364	0.316641	-2.75506	0.00586817	0.0426244	478.706	513.383	868.79	268.327	326.872	422.101
LOC107759032	NW_015865459.1:42926-54446	protein_coding	580.106	-0.188284	0.227233	-0.828593	0.407335	0.639649	617.052	544.255	691.4	483.592	509.223	635.112
LOC107759033	NW_015865462.1:11-1327	protein_coding	0.190565	-1.20042	4.08047	-0.294186	0.768616	NA	0	1.14339	0	0	0	0
LOC107759034	NW_015865462.1:60182-60872	protein_coding	1.15215	0.0397741	2.07485	0.0191696	0.984706	NA	0	3.43018	0	1.20597	0.969948	1.30681
LOC107759035	NW_015865471.1:4795-5495	protein_coding	0.131009	-1.20042	4.08047	-0.294186	0.768616	NA	0.786053	0	0	0	0	0
LOC107759036	NW_015865472.1:1521-5823	protein_coding	340.641	0.125721	0.206558	0.608647	0.542758	0.744692	323.854	300.712	353.382	364.805	344.331	356.76
LOC107759037	NW_015865472.1:10639-13707	protein_coding	42.6827	0.0737912	0.412372	0.178943	0.857982	0.933375	56.5958	36.5886	30.7289	48.2386	32.9782	50.9658
LOC107759038	NW_015865472.1:17208-30780	protein_coding	615.364	0.219693	0.190127	1.15551	0.247883	0.483479	592.684	553.402	558.707	642.177	638.226	706.987
LOC107759039	NW_015865472.1:54832-60426	protein_coding	2297.02	-0.242102	0.215871	-1.12151	0.26207	0.499625	2428.12	2753.29	2285.11	1748.65	2371.52	2195.45
LOC107759040	NW_015865481.1:74-923	protein_coding	0	NA	NA	NA	NA	NA	0	0	0	0	0	0
LOC107759041	NW_015865485.1:2882-25542	protein_coding	68.0291	0.857697	0.381633	2.24744	0.0246119	0.11134	64.4564	30.8716	48.8869	89.2415	68.8663	105.852
LOC107759043	NW_015865491.1:128108-128733	protein_coding	0	NA	NA	NA	NA	NA	0	0	0	0	0	0
LOC107759044	NW_015865491.1:14806-18734	protein_coding	482.015	0.0575892	0.272388	0.211423	0.832557	0.920694	623.34	431.059	361.763	542.082	486.914	446.931
LOC107759045	NW_015865491.1:9731-14422	protein_coding	71.6083	-0.376426	0.490096	-0.768064	0.442449	0.668576	129.699	69.7469	43.2998	95.8743	42.6777	48.3521
LOC107759046	NW_015865491.1:93088-97140	protein_coding	5.12633	-1.10996	1.01486	-1.09371	0.274082	NA	7.86053	8.00375	5.58707	5.42685	3.87979	0
LOC107759047	NW_015865491.1:131729-136138	protein_coding	106.425	-0.229701	0.269828	-0.851289	0.394609	0.628467	119.48	98.3317	127.106	102.507	93.115	98.0111
LOC107759048	NW_015865491.1:145218-146849	protein_coding	152.34	-1.00076	0.472683	-2.1172	0.0342431	0.138702	96.6845	144.067	370.144	125.42	94.0849	83.6361
LOC107759049	NW_015793191.1:1347-7929	protein_coding	331.041	-0.155955	0.2052	-0.760017	0.447245	0.672467	331.714	361.312	353.382	293.05	320.083	326.704
LOC107759050	NW_015865516.1:16340-18987	protein_coding	3.82529	2.31613	1.42537	1.62493	0.104177	NA	2.35816	1.14339	0	0.602983	9.69948	9.1477
LOC107759051	NW_015865516.1:64918-70012	protein_coding	1218.67	-1.05592	0.562331	-1.87776	0.0604138	0.199323	3159.93	839.25	938.629	1177.63	915.631	280.965
LOC107759052	NW_015865516.1:75328-83823	lncRNA	5.10504	1.86091	1.00257	1.85613	0.0634353	NA	1.57211	2.28678	2.79354	5.42685	6.78963	11.7613
LOC107759053	NW_015865516.1:45348-48057	protein_coding	6.98007	0.925505	0.887302	1.04306	0.296923	0.53738	6.28843	1.14339	6.98384	10.8537	4.84974	11.7613
LOC107759054	NW_015865520.1:5297-5743	protein_coding	0	NA	NA	NA	NA	NA	0	0	0	0	0	0
LOC107759055	NW_015865523.1:23263-24033	protein_coding	0	NA	NA	NA	NA	NA	0	0	0	0	0	0
LOC107759056	NW_015865523.1:2954-6299	protein_coding	708.989	-0.774859	0.234185	-3.30875	0.000937136	0.0122261	750.681	991.321	942.819	451.634	609.127	508.351
LOC107759057	NW_015793192.1:12087-15863	protein_coding	0.551094	0.651037	2.93808	0.221586	0.824636	NA	0	0	1.39677	0.602983	0	1.30681
LOC107759058	NW_015865523.1:8068-11741	protein_coding	0.435605	2.08047	4.00611	0.519323	0.603535	NA	0	0	0	0	0	2.61363
LOC107759059	NW_015865530.1:12488-15078	protein_coding	0	NA	NA	NA	NA	NA	0	0	0	0	0	0
LOC107759060	NW_015865532.1:94604-95476	protein_coding	0	NA	NA	NA	NA	NA	0	0	0	0	0	0
LOC107759061	NW_015865532.1:95528-98656	protein_coding	0	NA	NA	NA	NA	NA	0	0	0	0	0	0
LOC107759062	NW_015865532.1:76533-82378	protein_coding	108.544	-0.349713	0.295967	-1.18159	0.237367	0.471579	155.639	106.335	101.964	95.2713	97.9647	94.0906
LOC107759063	NW_015787837.1:29515-41582	protein_coding	107.951	0.277444	0.431061	0.643632	0.519814	0.727543	86.4659	65.1734	141.074	106.125	69.8362	179.034
LOC107759064	NW_015865532.1:106669-108590	protein_coding	8.80838	0.150056	0.85738	0.175017	0.861066	0.934877	14.935	4.57357	5.58707	14.4716	10.6694	2.61363
LOC107759065	NW_015865547.1:79025-84373	protein_coding	126.153	0.378885	0.263423	1.43832	0.150344	0.357502	108.475	126.917	93.5835	151.349	136.763	139.829
LOC107759066	NW_015865549.1:649-1349	protein_coding	154.211	0.397549	0.281857	1.41046	0.158403	0.368798	120.266	144.067	134.09	141.098	164.891	220.852
LOC107759067	NW_015793192.1:3840-7352	protein_coding	156.155	0.143212	0.244631	0.585422	0.558264	0.756115	139.917	168.079	136.883	154.364	167.801	169.886
LOC107759068	NW_015865554.1:459-1333	protein_coding	10.0129	-0.405209	0.715561	-0.566281	0.571203	0.765242	16.5071	9.14714	8.38061	7.2358	13.5793	5.22726
LOC107759070	NW_015865577.1:8875-24722	protein_coding	151.147	0.625782	0.329356	1.90002	0.057431	0.192759	95.8985	93.7582	167.612	157.379	168.771	223.465
LOC107826317	NW_015843557.1:44987-48474	protein_coding	7.12573	4.33873	1.34767	3.21942	0.00128448	0.0151425	0.786053	1.14339	0	26.5313	7.75958	6.53407	At3g47570	Leucine-rich repeat receptor-like serine_threonine-protein kinase At2g24130	LRR RECEPTOR-LIKE SERINE_THREONINE-PROTEIN KINASE EFR (PTHR27008:SF602)			response to stress
LOC107759072	NW_015865577.1:7-1134	protein_coding	0.332003	0.292104	3.97043	0.07357	0.941353	NA	0.786053	0	0	1.20597	0	0
LOC107759073	NW_015865588.1:29407-38954	protein_coding	278.841	0.470805	0.270973	1.73746	0.0823054	0.243817	252.323	204.667	243.038	298.477	258.976	415.567
LOC107759074	NW_015865589.1:26968-29483	protein_coding	8.9798	0.271121	1.04556	0.259306	0.795399	0.90136	2.35816	5.71696	16.7612	5.42685	22.3088	1.30681
LOC107759075	NW_015865590.1:23398-26890	protein_coding	3.89827	0.696156	1.03413	0.673179	0.500833	NA	1.57211	3.43018	4.19031	5.42685	4.84974	3.92044
LOC107759076	NW_015793192.1:9336-11797	protein_coding	544.222	-0.525034	0.196153	-2.67665	0.00743613	0.0497755	584.038	664.311	678.83	438.972	458.785	440.396
LOC107759077	NW_015865604.1:4418-6349	protein_coding	3.93363	3.25599	1.37814	2.3626	0.0181474	NA	0	1.14339	1.39677	9.04475	6.78963	5.22726
LOC107759078	NW_015865604.1:521-5318	protein_coding	452.297	0.509932	0.27976	1.82275	0.0683415	0.215979	466.916	369.316	282.147	621.073	426.777	547.555
LOC107759080	NW_015865604.1:14975-17981	protein_coding	1185.5	-0.0103409	0.336135	-0.0307643	0.975458	0.988426	1365.37	917.001	1285.03	874.325	891.382	1779.88
LOC107762602	NW_015877381.1:15829-17241	lncRNA	6.36304	4.20813	1.32213	3.18284	0.00145838	0.0165747	1.57211	0	0	14.4716	7.75958	14.375	na
LOC107759082	NW_015865609.1:84278-86656	lncRNA	47.885	-0.537846	0.358293	-1.50113	0.133321	0.331632	52.6656	65.1734	51.6804	31.3551	44.6176	41.8181
LOC107759083	NW_015865614.1:6023-13264	protein_coding	273.281	0.588142	0.233655	2.51713	0.0118314	0.0678291	232.672	225.248	195.548	280.99	355.001	350.226
LOC107759084	NW_015865614.1:14148-20255	protein_coding	259.608	0.0144898	0.275009	0.0526884	0.95798	0.980459	270.402	284.705	220.689	335.259	219.208	227.386
LOC107759085	NW_015793193.1:4361-15769	protein_coding	21.2032	0.113548	0.536016	0.211836	0.832235	0.920598	25.9398	16.0075	18.158	15.6776	17.4591	33.9772
LOC107760747	NW_015793546.1:8407-18818	protein_coding	7.58487	3.74807	1.1282	3.32217	0.000893217	0.0118243	0.786053	2.28678	0	15.0746	7.75958	19.6022	na
LOC107759087	NW_015865614.1:21319-23773	protein_coding	0.418797	2.07691	3.59129	0.578318	0.563049	NA	0	0	0	1.20597	0	1.30681
LOC107759088	NW_015865622.1:2313-4624	protein_coding	185.779	-0.793779	0.23722	-3.34617	0.000819358	0.0112154	253.109	211.528	241.641	126.023	146.462	135.909
LOC107759089	NW_015865622.1:11442-18865	protein_coding	576.793	-0.19879	0.204079	-0.974084	0.330015	0.568858	547.093	659.737	643.91	546.303	564.51	499.203
LOC107759091	NW_015865638.1:11440-14923	protein_coding	1268.86	-0.968378	0.301868	-3.20796	0.00133682	0.0156042	1223.1	1505.85	2308.86	691.019	850.644	1033.69
LOC107759092	NW_015865638.1:58229-59393	protein_coding	4723.61	-0.398978	0.422931	-0.943363	0.345495	0.583557	2792.06	5532.88	7792.57	2265.41	4099	5859.76
LOC107759093	NW_015865642.1:41016-42599	protein_coding	0	NA	NA	NA	NA	NA	0	0	0	0	0	0
LOC107759094	NW_015865642.1:48322-53178	protein_coding	772.039	0.0411429	0.199039	0.206707	0.836238	0.922494	762.472	711.19	808.729	698.254	832.215	819.373
LOC107759095	NW_015865642.1:70096-76495	protein_coding	231.906	-0.484313	0.23115	-2.09523	0.0361508	0.143486	243.677	272.127	296.115	180.895	214.358	184.261
LOC107759096	NW_015865642.1:112593-118130	protein_coding	301.286	-0.43711	0.328992	-1.32863	0.183969	0.403573	277.477	333.871	427.411	161.599	279.345	328.01
LOC107759097	NW_015865669.1:2774-3750	protein_coding	3.61628	0.14852	1.09043	0.136203	0.891661	NA	3.14421	4.57357	2.79354	6.63281	1.9399	2.61363
LOC107759098	NW_015865676.1:4440-31759	protein_coding	196.665	0.912902	0.309866	2.94612	0.00321784	0.0283763	123.41	130.347	155.041	182.101	245.397	343.692
LOC107759099	NW_015865684.1:23546-24222	protein_coding	0	NA	NA	NA	NA	NA	0	0	0	0	0	0
LOC107759100	NW_015865684.1:24310-25665	protein_coding	0	NA	NA	NA	NA	NA	0	0	0	0	0	0
LOC107759101	NW_015865692.1:630-1025	protein_coding	0	NA	NA	NA	NA	NA	0	0	0	0	0	0
LOC107759102	NW_015865692.1:4800-9627	protein_coding	619.042	-0.595394	0.212263	-2.80498	0.0050319	0.0384638	749.895	684.892	798.952	423.897	524.742	531.874
LOC107759103	NW_015793193.1:21249-25496	protein_coding	722.108	-0.355918	0.234897	-1.51521	0.12972	0.326393	725.527	784.367	921.867	513.742	720.671	666.475
LOC107759104	NW_015865692.1:14150-15548	protein_coding	493.301	0.215559	0.312757	0.68922	0.490685	0.706104	585.61	400.187	384.111	693.431	530.561	365.908
LOC107759105	NW_015865692.1:9713-13025	protein_coding	61.3106	-0.8458	0.381745	-2.21561	0.026718	0.117571	68.3866	81.1809	86.5997	30.7521	63.0466	37.8976
LOC107759106	NW_015865696.1:4024-4922	protein_coding	0	NA	NA	NA	NA	NA	0	0	0	0	0	0
LOC107759107	NW_015865696.1:8482-15920	protein_coding	172.627	0.23013	0.2617	0.879367	0.379203	0.614491	145.42	141.781	189.961	187.528	161.981	209.09
LOC107759108	NW_015865696.1:28199-30274	protein_coding	177.969	0.108221	0.247805	0.436719	0.662315	0.82482	178.434	192.09	142.47	173.659	196.899	184.261
LOC107759109	NW_015865696.1:23330-28085	protein_coding	173.158	0.0315838	0.313553	0.100729	0.919766	0.961994	216.951	136.064	160.628	218.28	131.913	175.113
LOC107759110	NW_015865696.1:53513-55210	protein_coding	477.668	0.893777	0.3745	2.38659	0.0170056	0.0872287	321.496	307.573	372.937	470.327	378.28	1015.39
LOC107759111	NW_015793196.1:672-16719	protein_coding	6.24278	0.960473	0.903499	1.06306	0.287755	0.52809	5.50237	5.71696	1.39677	10.2507	10.6694	3.92044
LOC107759112	NW_015865719.1:3019-4063	protein_coding	0	NA	NA	NA	NA	NA	0	0	0	0	0	0
LOC107759114	NW_015865736.1:892-13527	protein_coding	10.3019	0.473282	0.71834	0.658856	0.509989	0.720785	8.64659	3.43018	13.9677	12.6626	8.72953	14.375
LOC107759115	NW_015865737.1:40535-42831	protein_coding	0	NA	NA	NA	NA	NA	0	0	0	0	0	0
LOC107759116	NW_015865737.1:65805-70481	protein_coding	1043.9	-0.492958	0.260706	-1.89086	0.0586433	0.195561	1459.7	973.027	1227.76	721.771	1063.06	818.066
LOC107759117	NW_015865737.1:72407-73347	protein_coding	276.347	-0.760761	0.35668	-2.13289	0.0329335	0.13515	447.264	294.995	301.702	273.754	224.058	116.306
LOC107759118	NW_015865745.1:2385-2798	protein_coding	0	NA	NA	NA	NA	NA	0	0	0	0	0	0
LOC107759119	NW_015865752.1:6878-10150	protein_coding	806.234	-0.0555876	0.296932	-0.187207	0.851499	0.929695	1109.12	771.79	583.849	931.006	789.538	652.1
LOC107759120	NW_015865752.1:282-1775	lncRNA	0	NA	NA	NA	NA	NA	0	0	0	0	0	0
LOC107759121	NW_015865753.1:3093-3784	lncRNA	0	NA	NA	NA	NA	NA	0	0	0	0	0	0
LOC107759122	NW_015865756.1:80969-84120	lncRNA	0.301492	1.68295	4.03546	0.41704	0.676649	NA	0	0	0	1.80895	0	0
LOC107759123	NW_015865756.1:107041-109806	protein_coding	113.935	-0.361351	0.265047	-1.36335	0.172773	0.388636	132.057	139.494	113.138	109.14	96.9948	92.7838
LOC107759124	NW_015865762.1:20115-26464	protein_coding	1794.7	-0.342344	0.279814	-1.22347	0.221152	0.4518	1522.59	1827.14	2670.62	1287.97	1770.15	1689.71
LOC107759125	NW_015865762.1:87008-95105	protein_coding	237.158	-0.482819	0.22175	-2.17731	0.0294574	0.125729	303.417	259.55	265.386	190.543	194.96	209.09
LOC107759126	NW_015865762.1:95782-97078	protein_coding	0.200994	1.25237	4.05903	0.308539	0.757673	NA	0	0	0	1.20597	0	0
LOC107759127	NW_015865771.1:2668-5776	protein_coding	2228.96	-0.122001	0.25538	-0.477726	0.632845	0.805706	2913.9	1952.91	2100.74	2107.43	1774.03	2524.77
LOC107759128	NW_015793203.1:9476-12746	protein_coding	0	NA	NA	NA	NA	NA	0	0	0	0	0	0
LOC107759129	NW_015865776.1:35-3633	protein_coding	238.163	-0.769636	0.240781	-3.19642	0.00139143	0.0160206	326.212	246.973	326.844	164.614	181.38	182.954
LOC107759130	NW_015865776.1:7322-9805	protein_coding	63.9444	-0.256981	0.338179	-0.759897	0.447316	0.672516	57.3819	72.0337	79.6158	47.6357	70.8062	56.193
LOC107759131	NW_015865776.1:5381-7172	protein_coding	5.16331	-0.952995	1.1455	-0.83195	0.405437	NA	4.71632	11.4339	4.19031	0.602983	8.72953	1.30681
LOC107759132	NW_015865783.1:5-2118	protein_coding	904.166	0.103362	0.2785	0.37114	0.710534	0.85332	736.532	856.401	1022.43	675.944	1186.25	947.441
LOC107759133	NW_015865783.1:4385-10791	protein_coding	45.7922	1.34316	0.584395	2.29838	0.0215399	0.101856	8.64659	25.1546	44.6966	45.8267	48.4974	101.932
LOC107759134	NW_015865783.1:15166-23303	protein_coding	774.243	0.341932	0.250037	1.36753	0.17146	0.386824	594.256	601.424	853.426	748.905	847.734	999.713
LOC107759135	NW_015865783.1:12373-14838	protein_coding	9.25417	-0.259355	0.822564	-0.315301	0.752533	0.876997	3.93027	19.4377	6.98384	6.02983	12.6093	6.53407
LOC107759136	NW_015865798.1:18005-18980	protein_coding	0	NA	NA	NA	NA	NA	0	0	0	0	0	0
LOC107759137	NW_015865805.1:1-4493	protein_coding	176.329	0.414058	0.297275	1.39284	0.163667	0.376382	145.42	182.943	124.312	153.761	246.367	205.17
LOC107806658	NW_015943061.1:194215-200696	protein_coding	10.3428	3.64008	1.03309	3.52351	0.000425878	0.00711989	0	2.28678	2.79354	16.8835	8.72953	31.3635	At3g01650	E3 ubiquitin-protein ligase RGLG1;Q9SS90;Functions as a positive regulator of abscisic acid (ABA) signaling through ABA-dependent degradation of PP2CA, a major inhibitor of ABA signaling (PubMed:27577789). Acts as a negative regulator of drought stress response (PubMed:22095047).			membrane	response to stress
LOC107759140	NW_015865814.1:33-9851	protein_coding	413.03	0.70582	0.235166	3.00136	0.00268773	0.0251321	283.765	286.991	371.54	451.031	511.163	573.692
LOC107759141	NW_015865818.1:120-5445	protein_coding	33.567	0.406267	0.531596	0.764241	0.444724	0.6704	39.3027	18.2943	29.3321	62.1073	22.3088	30.0567
LOC107759142	NW_015865848.1:1116-1951	protein_coding	0	NA	NA	NA	NA	NA	0	0	0	0	0	0
LOC107759143	NW_015865852.1:7777-11010	protein_coding	137.652	-0.665681	0.348	-1.91287	0.0557641	0.189514	146.992	133.777	226.277	119.994	70.8062	128.068
LOC107759145	NW_015865853.1:126888-131262	protein_coding	71.0264	-0.57353	0.354226	-1.61911	0.105424	0.286104	76.2472	66.3168	113.138	65.7252	44.6176	60.1135
LOC107759146	NW_015865856.1:3658-4203	protein_coding	0	NA	NA	NA	NA	NA	0	0	0	0	0	0
LOC107759147	NW_015865856.1:111035-111568	protein_coding	0.524173	-0.0768983	2.94931	-0.0260733	0.979199	NA	1.57211	0	0	0.602983	0.969948	0
LOC107759148	NW_015865856.1:112856-121490	protein_coding	86.4135	-0.149596	0.31147	-0.480292	0.63102	0.804389	88.824	82.3243	100.567	67.5341	74.686	104.545
LOC107759149	NW_015865856.1:128689-132279	lncRNA	0	NA	NA	NA	NA	NA	0	0	0	0	0	0
LOC107759150	NW_015865856.1:186776-187581	protein_coding	0.408368	-0.194665	3.71267	-0.0524327	0.958184	NA	0	1.14339	0	0	0	1.30681
LOC107759151	NW_015865860.1:6892-13473	protein_coding	100.904	0.212045	0.348152	0.609059	0.542485	0.744595	119.48	101.762	58.6643	120.597	117.364	87.5566
LOC107759152	NW_015865861.1:2606-3295	protein_coding	0	NA	NA	NA	NA	NA	0	0	0	0	0	0
LOC107759154	NW_015865872.1:10622-11607	protein_coding	60.2013	-0.365304	0.347829	-1.05024	0.293607	0.534259	74.6751	72.0337	57.2675	62.1073	57.2269	37.8976
LOC107759155	NW_015865885.1:4369-5221	protein_coding	0	NA	NA	NA	NA	NA	0	0	0	0	0	0
LOC107759156	NW_015865913.1:4265-10663	protein_coding	2728.6	-0.173231	0.207592	-0.834477	0.404012	0.637008	2483.14	3124.89	3068.7	2270.23	2773.08	2651.53
LOC107759157	NW_015793204.1:127-8076	protein_coding	3.85556	0.827825	1.29845	0.637548	0.523768	NA	4.71632	2.28678	1.39677	10.8537	3.87979	0
LOC107759158	NW_015865914.1:15781-18513	protein_coding	2.38532	-0.608468	1.30173	-0.46743	0.640192	NA	4.71632	1.14339	2.79354	2.41193	1.9399	1.30681
LOC107759159	NW_015865914.1:21276-28860	protein_coding	12.3326	0.526794	0.601382	0.875973	0.381045	0.616268	7.86053	11.4339	11.1741	12.6626	16.4891	14.375
LOC107759160	NW_015865914.1:2975-4700	protein_coding	3385.39	-0.720046	0.217791	-3.30613	0.000945954	0.0123179	3585.19	4793.1	4261.54	2361.28	2930.21	2381.02
LOC107759161	NW_015865914.1:14918-15804	protein_coding	1.89493	-2.54016	1.64561	-1.5436	0.122685	NA	4.71632	2.28678	2.79354	0.602983	0.969948	0
LOC107759162	NW_015865914.1:5237-8727	protein_coding	0.4325	0.734193	3.61316	0.2032	0.838979	NA	0.786053	0	0	1.80895	0	0
LOC107759163	NW_015865915.1:10238-11257	protein_coding	0	NA	NA	NA	NA	NA	0	0	0	0	0	0
LOC107759165	NW_015865915.1:26355-28613	lncRNA	0	NA	NA	NA	NA	NA	0	0	0	0	0	0
LOC107759166	NW_015865933.1:67285-68013	protein_coding	0	NA	NA	NA	NA	NA	0	0	0	0	0	0
LOC107759167	NW_015865933.1:96790-108702	protein_coding	133.641	0.312804	0.315628	0.99105	0.321661	0.561232	154.852	92.6148	108.948	155.57	117.364	172.5
LOC107759168	NW_015865954.1:2732-6689	lncRNA	12.6416	0.914829	0.690117	1.32561	0.184968	0.404942	4.71632	6.86035	15.3645	13.8686	23.2787	11.7613
LOC107759169	NW_015865961.1:46397-48558	protein_coding	65.5276	-0.314611	0.597967	-0.526134	0.598795	0.783125	113.978	64.03	40.5063	104.316	53.3471	16.9886
LOC107832371	NW_015863500.1:39644-44292	protein_coding	6.36335	3.56501	1.15049	3.0987	0.00194374	0.0202689	1.57211	1.14339	0	16.2805	8.72953	10.4545	At5g15130	WRKY72;Transcription factor. Interacts specifically with the W box (5'-(T)TGAC[CT]-3'), a frequently occurring elicitor-responsive cis-acting element (By similarity).Q9LXG8			nucleus	response to stress
LOC107759171	NW_015865964.1:2439-7362	protein_coding	105.95	0.995042	0.269786	3.68826	0.000225795	0.00449526	74.6751	73.1771	64.2514	142.907	151.312	129.375
LOC107759172	NW_015865964.1:31822-35485	protein_coding	758.313	-0.596459	0.328746	-1.81435	0.069624	0.218522	1235.68	945.586	557.311	734.433	586.818	490.055
LOC107759173	NW_015865964.1:35774-40853	protein_coding	70.288	-0.0199451	0.296681	-0.0672272	0.946401	0.974718	74.6751	66.3168	71.2352	67.5341	76.6259	65.3407
LOC107759175	NW_015865972.1:3284-3706	protein_coding	1675.66	-0.952007	0.363248	-2.62081	0.00877199	0.0554499	1817.36	3194.64	1616.06	931.006	1666.37	828.52
LOC107759176	NW_015865972.1:10303-11521	protein_coding	93.0924	-0.362639	0.500158	-0.72505	0.468421	0.689307	101.401	150.928	62.8546	121.803	90.2051	31.3635
LOC107759177	NW_015865972.1:13828-21859	protein_coding	220.097	0.377338	0.353642	1.06701	0.285969	0.52614	145.42	196.663	231.864	161.599	226.968	358.067
LOC107759178	NW_015865974.1:6116-11344	protein_coding	249.143	0.77663	0.40751	1.90579	0.0566769	0.191358	171.36	136.064	243.038	208.029	220.178	516.192
LOC107759179	NW_015865977.1:1506-13167	protein_coding	504.958	0.715636	0.241872	2.95874	0.00308902	0.0276321	340.361	335.014	472.108	552.935	657.625	671.703
LOC107759180	NW_015865988.1:7806-13626	protein_coding	639.005	0.0202595	0.213418	0.0949284	0.924372	0.96384	625.698	654.02	624.356	623.484	749.77	556.703
LOC107759181	NW_015865988.1:14552-22231	protein_coding	93.7876	-0.158293	0.299231	-0.529001	0.596805	0.781921	91.1822	116.626	89.3932	101.301	72.7461	91.477
LOC107759182	NW_015865997.1:11643-15678	protein_coding	2560.67	-0.876377	0.246739	-3.55184	0.000382552	0.0066115	3125.35	3395.88	3427.67	2263.6	1796.34	1355.17
LOC107759183	NW_015865997.1:17930-22554	protein_coding	599.677	-0.324496	0.255391	-1.27058	0.203877	0.429566	798.63	556.832	645.307	559.568	613.007	424.715
LOC107759184	NW_015865997.1:26080-30945	protein_coding	24.9601	0.178705	0.474731	0.376434	0.706594	0.851079	22.7955	30.8716	16.7612	33.1641	21.3389	24.8295
LOC107759185	NW_015865997.1:36802-37464	protein_coding	64.2076	-0.34731	0.50988	-0.681162	0.495769	0.710388	84.1077	89.1846	43.2998	100.095	35.8881	32.6704
LOC107759186	NW_015865998.1:326-1943	lncRNA	3.93322	1.10201	1.09491	1.00648	0.314183	NA	4.71632	1.14339	1.39677	7.2358	3.87979	5.22726
LOC107759187	NW_015866009.1:5971-12638	protein_coding	309.175	0.821214	0.272405	3.01469	0.00257245	0.0244233	260.184	197.807	210.912	380.482	310.383	495.283
LOC107759188	NW_015866014.1:4547-5607	protein_coding	0	NA	NA	NA	NA	NA	0	0	0	0	0	0
LOC107759189	NW_015866014.1:35147-37173	protein_coding	2310.33	-0.675481	0.308076	-2.19258	0.0283379	0.122362	2008.37	3486.2	3029.59	1252.4	2245.43	1839.99
LOC107759190	NW_015866024.1:1399-13582	lncRNA	99.8118	0.369942	0.289223	1.27909	0.200866	0.42573	69.1727	93.7582	99.1706	112.758	103.784	120.227
LOC107790018	NW_015917848.1:40564-42356	protein_coding	6.37714	3.46674	1.15095	3.01207	0.00259473	0.0245505	0.786053	2.28678	0	7.2358	13.5793	14.375	At4g02960	AT:Retrovirus-related Pol polyprotein from transposon RE2			membrane
LOC107759194	NW_015866046.1:60530-61069	protein_coding	0.161658	0.769638	4.07423	0.188904	0.850168	NA	0	0	0	0	0.969948	0
LOC107759195	NW_015866048.1:3735-5261	protein_coding	2.5264	1.1121	1.44218	0.771121	0.440635	NA	0.786053	0	4.19031	3.01492	1.9399	5.22726
LOC107759196	NW_015866050.1:21523-22380	protein_coding	0	NA	NA	NA	NA	NA	0	0	0	0	0	0
LOC107759197	NW_015866050.1:38430-38938	protein_coding	0	NA	NA	NA	NA	NA	0	0	0	0	0	0
LOC107759198	NW_015866050.1:4557-11927	protein_coding	29.4287	0.613033	0.523423	1.1712	0.241519	0.476385	33.0142	24.0112	12.5709	48.2386	37.828	20.909
LOC107759199	NW_015866056.1:120727-125990	protein_coding	22.8622	0.163451	0.537549	0.304068	0.761076	0.882019	26.7258	22.8678	15.3645	31.3551	29.0984	11.7613
LOC107759201	NW_015866064.1:28573-29937	protein_coding	0.161658	0.769638	4.07423	0.188904	0.850168	NA	0	0	0	0	0.969948	0
LOC107759202	NW_015866064.1:11709-17069	protein_coding	119.129	0.178311	0.335193	0.531965	0.59475	0.780371	79.3914	131.49	124.312	93.4624	131.913	154.204
LOC107759203	NW_015866064.1:19970-26269	protein_coding	39.4047	-0.335601	0.423589	-0.792279	0.428198	0.657318	48.7353	53.7394	29.3321	42.8118	25.2186	36.5908
LOC107759204	NW_015866064.1:33334-39296	protein_coding	0	NA	NA	NA	NA	NA	0	0	0	0	0	0
LOC107759206	NW_015866069.1:14496-14954	protein_coding	0	NA	NA	NA	NA	NA	0	0	0	0	0	0
LOC107759207	NW_015866069.1:15847-24320	protein_coding	512.278	-0.566468	0.204873	-2.76497	0.00569284	0.041768	620.196	560.262	653.688	405.205	382.159	452.158
LOC107759208	NW_015866069.1:26602-29392	protein_coding	6272.64	-0.710032	0.291896	-2.43248	0.0149956	0.0798426	5837.23	8302.17	9217.28	3305.55	5677.1	5296.52
LOC107759209	NW_015866069.1:47609-51291	protein_coding	1307.08	0.0356276	0.389613	0.0914436	0.92714	0.965178	816.709	1217.71	1838.15	869.502	1093.13	2007.27
LOC107759210	NW_015866069.1:88814-91299	protein_coding	221.84	-0.307219	0.295786	-1.03865	0.298965	0.539549	166.643	262.98	307.289	184.513	193.99	215.624
LOC107759211	NW_015866069.1:54760-55992	protein_coding	0.362652	1.90717	3.76364	0.506737	0.612339	NA	0	0	0	1.20597	0.969948	0
LOC107759212	NW_015866076.1:1358-2427	protein_coding	60.5097	-0.580101	0.375477	-1.54497	0.122353	0.314246	65.2424	81.1809	69.8384	31.3551	51.4072	64.0339
LOC107759213	NW_015866079.1:53673-54431	protein_coding	4.87586	-0.356389	0.906446	-0.393171	0.694193	NA	3.93027	5.71696	6.98384	4.82386	3.87979	3.92044
LOC107759214	NW_015866085.1:31611-31892	protein_coding	0	NA	NA	NA	NA	NA	0	0	0	0	0	0
LOC107759215	NW_015866085.1:83500-83988	protein_coding	0	NA	NA	NA	NA	NA	0	0	0	0	0	0
LOC107759216	NW_015866085.1:102622-104973	protein_coding	41.7613	0.656428	0.415423	1.58015	0.114074	0.300885	40.0887	28.5848	27.9354	57.2834	33.9482	62.7271
LOC107759217	NW_015866085.1:121144-144557	protein_coding	80.654	0.360496	0.290105	1.24264	0.214001	0.44317	71.5308	80.0375	60.0611	92.2564	91.1751	88.8634
LOC107759218	NW_015866086.1:1871-5490	protein_coding	1918.45	0.269538	0.341656	0.788915	0.430161	0.65882	1325.29	1667.07	2226.45	1277.72	2096.06	2918.12
LOC107759219	NW_015866088.1:52044-55193	protein_coding	80.0562	-0.189317	0.281601	-0.672286	0.501401	0.714453	81.7495	84.611	89.3932	71.152	73.716	79.7157
LOC107759220	NW_015793205.1:8371-10033	protein_coding	3.07362	0.913252	1.20841	0.755746	0.449802	NA	1.57211	2.28678	2.79354	7.2358	1.9399	2.61363
LOC107759221	NW_015866089.1:20817-26070	protein_coding	444.747	-0.3534	0.908379	-0.389044	0.697243	0.845827	257.039	1035.91	203.928	235.766	733.281	202.556
LOC107759222	NW_015866089.1:50625-56864	protein_coding	984.519	0.663822	0.264889	2.50604	0.012209	0.0694184	738.89	655.164	891.138	1003.97	1052.39	1565.56
LOC107759223	NW_015866089.1:71871-76337	protein_coding	13.0032	0.706203	0.650498	1.08563	0.277641	0.516895	10.2187	12.5773	6.98384	18.0895	22.3088	7.84089
LOC107759224	NW_015866091.1:520-5551	protein_coding	183.234	0.410678	0.288947	1.42129	0.155232	0.364382	132.843	146.354	192.754	167.629	203.689	256.136
LOC107759225	NW_015866112.1:1316-11451	protein_coding	10.3599	-0.475277	0.681122	-0.697786	0.485311	0.701511	7.07448	12.5773	16.7612	7.2358	10.6694	7.84089
LOC107759226	NW_015866128.1:1-5005	lncRNA	0.525462	-1.09432	2.96131	-0.369541	0.711725	NA	0.786053	0	1.39677	0	0.969948	0
LOC107759227	NW_015793206.1:53247-54250	protein_coding	0.536102	2.39442	3.33174	0.718669	0.472345	NA	0	0	0	0.602983	0	2.61363
LOC107759228	NW_015866133.1:3193-4643	protein_coding	500.021	-0.0944801	0.359766	-0.262616	0.792847	0.90017	336.431	405.904	808.729	584.894	401.558	462.612
LOC107759229	NW_015866133.1:9035-11435	protein_coding	990.088	-0.46928	0.328106	-1.43027	0.15264	0.360605	1290.7	1271.45	888.345	1105.27	885.562	499.203
LOC107800961	NW_015802517.1:6528-11411	protein_coding	14.6173	3.45019	0.939619	3.6719	0.000240755	0.0046996	5.50237	1.14339	0	42.8118	29.0984	9.1477	At2g40890	Cytochrome P450 98A3-like		oxidoreductase	membrane
LOC107760616	NW_015870636.1:70376-84375	protein_coding	33.449	3.40579	0.638687	5.3325	9.68716e-08	1.54477e-05	4.71632	4.57357	8.38061	66.3281	25.2186	91.477	At1g64570	AT:Homeodomain-like superfamily protein		transcription factor
LOC107759232	NW_015866133.1:42886-47815	protein_coding	3101.09	-0.0811766	0.239505	-0.338936	0.734658	0.866834	2657.65	3705.73	3202.79	2919.64	3594.63	2526.07
LOC107759233	NW_015866143.1:441-2060	protein_coding	0	NA	NA	NA	NA	NA	0	0	0	0	0	0
LOC107759234	NW_015866153.1:4765-6938	lncRNA	2.25967	0.638986	1.31416	0.48623	0.626804	NA	1.57211	2.28678	1.39677	1.80895	3.87979	2.61363
LOC107759235	NW_015866167.1:908-2120	protein_coding	143.521	0.119312	0.346451	0.344385	0.730557	0.864978	107.689	124.63	180.183	100.698	157.132	190.795
LOC107759236	NW_015866173.1:126179-129347	protein_coding	75.0694	-0.800296	0.447942	-1.78661	0.0740013	0.227204	72.3169	132.634	81.0126	34.37	88.2653	41.8181
LOC107759237	NW_015793206.1:62457-64547	protein_coding	2558.18	0.405479	0.252315	1.60703	0.108047	0.290572	1864.52	2379.4	2359.14	2208.12	3533.52	3004.37
LOC107759238	NW_015866181.1:7-2113	protein_coding	359.212	0.497134	0.216427	2.29701	0.0216181	0.102027	325.426	261.837	305.892	426.912	390.889	444.317
LOC107759239	NW_015866181.1:6436-7251	protein_coding	0	NA	NA	NA	NA	NA	0	0	0	0	0	0
LOC107759240	NW_015866187.1:32441-35696	protein_coding	750.339	-0.452749	0.186043	-2.43357	0.0149507	0.0796649	867.017	844.967	889.742	624.087	675.084	601.135
LOC107759241	NW_015866187.1:36337-40573	protein_coding	93.0877	0.30153	0.28199	1.06929	0.284937	0.524963	85.6798	89.1846	75.4255	104.919	114.454	88.8634
LOC107759242	NW_015866187.1:48802-56377	protein_coding	161.676	0.18001	0.284575	0.632559	0.527022	0.733053	188.653	124.63	141.074	198.381	147.432	169.886
LOC107759243	NW_015866187.1:61330-62979	protein_coding	115.284	-0.0900869	0.304364	-0.295984	0.767242	0.885192	88.824	137.207	131.296	98.8892	130.943	104.545
LOC107759244	NW_015866187.1:42745-46365	lncRNA	0	NA	NA	NA	NA	NA	0	0	0	0	0	0
LOC107759245	NW_015866187.1:47273-48211	protein_coding	9.74451	-0.438731	0.780351	-0.562223	0.573964	0.766725	19.6513	6.86035	6.98384	8.44176	12.6093	3.92044
LOC107759246	NW_015793206.1:77457-77801	protein_coding	0	NA	NA	NA	NA	NA	0	0	0	0	0	0
LOC107759247	NW_015866198.1:2471-8016	protein_coding	72.6315	0.798238	0.3085	2.58748	0.00966798	0.0592702	58.954	45.7357	54.474	103.713	85.3554	87.5566
LOC107759248	NW_015866206.1:6653-8406	protein_coding	0	NA	NA	NA	NA	NA	0	0	0	0	0	0
LOC107759249	NW_015866228.1:1874-3226	protein_coding	520.895	0.471152	0.20413	2.3081	0.0209936	0.100175	460.627	449.353	399.476	612.631	651.805	551.476
LOC107759251	NW_015866235.1:4213-6570	protein_coding	7.03145	0.833515	0.794245	1.04944	0.293974	0.534619	6.28843	5.71696	2.79354	7.2358	9.69948	10.4545
LOC107759252	NW_015866236.1:40161-44795	lncRNA	5.92262	-0.542161	0.925022	-0.586106	0.557804	NA	3.14421	12.5773	5.58707	4.82386	6.78963	2.61363
LOC107759253	NW_015793206.1:66452-70415	protein_coding	91.3154	-0.351221	0.356083	-0.986347	0.323963	0.56351	121.838	115.483	68.4417	77.7848	61.1067	103.238
LOC107759254	NW_015866236.1:120568-125205	protein_coding	6.62006	0.834285	0.827235	1.00852	0.313204	0.553094	5.50237	4.57357	4.19031	11.4567	4.84974	9.1477
LOC107759255	NW_015866236.1:58631-60298	lncRNA	0	NA	NA	NA	NA	NA	0	0	0	0	0	0
LOC107759256	NW_015866245.1:6844-9882	protein_coding	0	NA	NA	NA	NA	NA	0	0	0	0	0	0
LOC107759257	NW_015866246.1:2199-12713	protein_coding	478.365	0.043575	0.253592	0.171831	0.86357	0.935793	459.055	392.184	561.501	404.602	479.154	573.692
LOC107759258	NW_015866246.1:14164-18972	protein_coding	13.0349	0.460699	0.606596	0.759483	0.447564	0.672579	8.64659	16.0075	8.38061	16.8835	12.6093	15.6818
LOC107759259	NW_015866247.1:48929-55232	protein_coding	0	NA	NA	NA	NA	NA	0	0	0	0	0	0
LOC107759260	NW_015866247.1:61479-67302	protein_coding	0	NA	NA	NA	NA	NA	0	0	0	0	0	0
LOC107759261	NW_015866262.1:5764-7164	protein_coding	920.337	0.0752892	0.285444	0.263762	0.791963	0.899741	696.443	848.397	1146.75	1201.14	839.975	789.316
LOC107759262	NW_015866264.1:9209-10954	protein_coding	0.726667	1.40888	2.69485	0.522803	0.601111	NA	0	1.14339	0	0.602983	0	2.61363
LOC107759263	NW_015866271.1:51004-51588	protein_coding	0	NA	NA	NA	NA	NA	0	0	0	0	0	0
LOC107759264	NW_015866271.1:95620-98803	lncRNA	16.3352	0.0339466	0.563712	0.0602197	0.951981	0.977528	14.149	21.7245	12.5709	19.2955	10.6694	19.6022
LOC107773488	NW_015898115.1:10-3279	lncRNA	7.16422	3.35314	1.11251	3.01404	0.00257796	0.0244611	2.35816	1.14339	0	22.9134	8.72953	7.84089	na
LOC107759268	NW_015866286.1:2348-6062	lncRNA	1.44057	-0.372091	2.01948	-0.184251	0.853817	NA	0.786053	1.14339	2.79354	0	0	3.92044
LOC107759269	NW_015866291.1:25730-28777	protein_coding	0	NA	NA	NA	NA	NA	0	0	0	0	0	0
LOC107759270	NW_015866291.1:35206-46374	protein_coding	7.71856	2.13088	1.08319	1.96723	0.0491564	0.174897	0.786053	0	8.38061	12.0597	6.78963	18.2954
LOC107759271	NW_015866296.1:18660-20558	protein_coding	253.705	0.241849	0.260596	0.928061	0.353376	0.59116	238.174	227.535	231.864	248.429	350.151	226.079
LOC107759273	NW_015866308.1:71490-77512	lncRNA	0	NA	NA	NA	NA	NA	0	0	0	0	0	0
LOC107759275	NW_015866313.1:11573-26637	protein_coding	22.1388	0.463947	0.497439	0.932672	0.35099	0.588593	18.0792	11.4339	26.5386	24.1193	25.2186	27.4431
LOC107759276	NW_015866313.1:83726-84271	protein_coding	0	NA	NA	NA	NA	NA	0	0	0	0	0	0
LOC107759277	NW_015866322.1:37726-41075	lncRNA	1.53172	0.641957	1.81807	0.353098	0.724015	NA	2.35816	1.14339	0	1.80895	3.87979	0
LOC107759278	NW_015866326.1:3155-6226	protein_coding	24.5763	-0.170276	0.444054	-0.383457	0.701381	0.847846	28.2979	20.5811	29.3321	24.7223	22.3088	22.2158
LOC107759279	NW_015866327.1:21337-26483	protein_coding	1764.52	-0.217102	0.328166	-0.661561	0.508253	0.719172	1238.03	1990.65	2462.5	1119.74	1916.62	1859.6
LOC107759280	NW_015866332.1:21913-28488	protein_coding	215.146	0.540756	0.221457	2.44181	0.0146139	0.0785054	185.509	166.935	173.199	254.459	267.706	243.067
LOC107759281	NW_015866340.1:385-2154	protein_coding	0	NA	NA	NA	NA	NA	0	0	0	0	0	0
LOC107759283	NW_015866341.1:1319-2057	protein_coding	2.16459	1.08442	1.36284	0.79571	0.4262	NA	1.57211	1.14339	1.39677	3.01492	1.9399	3.92044
LOC107759284	NW_015866346.1:10297-27658	protein_coding	167.799	-0.711963	0.268073	-2.65586	0.00791064	0.0518714	201.23	210.384	213.706	141.701	96.0248	143.75
LOC107759285	NW_015866346.1:28278-48455	protein_coding	126.973	-0.0262796	0.279108	-0.0941555	0.924986	0.964065	144.634	115.483	124.312	146.525	102.814	128.068
LOC107759286	NW_015866346.1:86696-90138	protein_coding	411.981	0.260734	0.252315	1.03337	0.301432	0.54201	438.618	307.573	378.524	531.228	389.919	426.022
LOC107759287	NW_015866347.1:4256-7081	protein_coding	2768.89	-0.545942	0.188057	-2.90307	0.00369522	0.0311672	2920.97	3363.86	3575.73	2166.52	2338.54	2247.72
LOC107759289	NW_015866358.1:39809-41084	lncRNA	35.6816	0.112883	0.439561	0.256808	0.797327	0.902248	25.1537	42.3055	36.316	48.8416	26.1886	35.284
LOC107759290	NW_015866362.1:15915-17573	protein_coding	0	NA	NA	NA	NA	NA	0	0	0	0	0	0
LOC107759291	NW_015866370.1:1408-5369	protein_coding	0	NA	NA	NA	NA	NA	0	0	0	0	0	0
LOC107759292	NW_015866384.1:17559-19036	protein_coding	0	NA	NA	NA	NA	NA	0	0	0	0	0	0
LOC107759293	NW_015793217.1:1881-2366	protein_coding	0	NA	NA	NA	NA	NA	0	0	0	0	0	0
LOC107759295	NW_015866385.1:6069-12914	protein_coding	51.797	0.285383	0.355203	0.803436	0.421723	0.65216	44.019	46.8791	48.8869	55.4744	43.6477	71.8748
LOC107759296	NW_015866385.1:4450-8485	protein_coding	74.3102	0.644244	0.361486	1.78221	0.0747152	0.228563	66.0285	59.4564	47.4901	92.8594	61.1067	118.92
LOC107810309	NW_015949823.1:4431-5209	protein_coding	23.0486	3.34467	0.890976	3.75394	0.000174078	0.00373381	3.93027	5.71696	2.79354	75.3729	46.5575	3.92044	AT2G45180	14 kDa proline-rich protein DC2.15-like . AT:Bifunctional inhibitor/lipid-transfer protein/seed storage 2S albumin superfamily protein(AT2G45180)
LOC107759298	NW_015866417.1:56-2143	protein_coding	303.984	-0.495245	0.231398	-2.14023	0.0323361	0.133388	365.515	349.878	350.589	213.456	294.864	249.602
LOC107759299	NW_015866417.1:5025-8142	protein_coding	6.29887	-0.134987	1.03628	-0.130261	0.89636	0.951416	12.5769	4.57357	2.79354	12.6626	3.87979	1.30681
LOC107759300	NW_015866422.1:597-4539	protein_coding	0	NA	NA	NA	NA	NA	0	0	0	0	0	0
LOC107822736	NW_015832082.1:13102-21770	protein_coding	7.67714	3.32242	1.07554	3.08908	0.00200776	0.0206722	0.786053	3.43018	0	16.8835	18.429	6.53407	AT2G42350	RING-H2 finger protein ATL7;Q9SN28.AT:RING/U-box superfamily protein(AT2G42350)			membrane	protein ubiquitination
LOC107775483	NW_015900684.1:61206-62390	protein_coding	6.66564	3.31587	1.23484	2.68527	0.00724721	0.0489013	0	0	4.19031	8.44176	7.75958	19.6022	At1g43760	AT:DNAse I-like superfamily protein
LOC107759303	NW_015866434.1:5719-9874	protein_coding	327.082	0.276646	0.22811	1.21277	0.225217	0.456926	290.84	258.407	338.018	325.611	358.881	390.738
LOC107759304	NW_015866444.1:2075-5750	protein_coding	19.9702	1.21241	0.510915	2.37302	0.0176431	0.0893936	11.7908	10.2905	13.9677	21.7074	32.0083	30.0567
LOC107759305	NW_015866444.1:6902-10262	protein_coding	0	NA	NA	NA	NA	NA	0	0	0	0	0	0
LOC107759306	NW_015866453.1:10825-12732	protein_coding	36.1278	-0.324383	0.398876	-0.813242	0.416079	0.647587	36.9445	38.8753	44.6966	33.7671	23.2787	39.2044
LOC107759307	NW_015866453.1:24776-33781	protein_coding	90.5917	0.0983114	0.287592	0.341844	0.732468	0.865925	88.038	93.7582	81.0126	94.6683	107.664	78.4089
LOC107759308	NW_015866458.1:14054-17742	protein_coding	0.37946	1.89433	3.77847	0.501349	0.616125	NA	0	0	0	0	0.969948	1.30681
LOC107759309	NW_015793218.1:78141-79364	protein_coding	1.35294	1.08333	1.89335	0.572175	0.567203	NA	2.35816	0	0	1.20597	1.9399	2.61363
LOC107759310	NW_015866458.1:11801-12896	lncRNA	2.51716	-2.30826	1.44916	-1.59282	0.111201	NA	4.71632	2.28678	5.58707	1.20597	0	1.30681
LOC107759312	NW_015866472.1:17496-22070	protein_coding	1.86295	-1.03448	1.53394	-0.674396	0.50006	NA	1.57211	3.43018	2.79354	2.41193	0.969948	0
LOC107759313	NW_015866472.1:17260-18011	protein_coding	0	NA	NA	NA	NA	NA	0	0	0	0	0	0
LOC107759314	NW_015866483.1:158013-162410	protein_coding	0	NA	NA	NA	NA	NA	0	0	0	0	0	0
LOC107759315	NW_015866483.1:1376-3748	protein_coding	914.753	-0.476	0.326546	-1.45768	0.144928	0.349317	1105.19	1300.04	787.778	692.225	1076.64	526.646
LOC107759316	NW_015866483.1:5203-9944	protein_coding	596.211	-0.747566	0.351331	-2.12781	0.0333525	0.136347	1017.15	397.901	826.887	513.742	381.189	440.396
LOC107759317	NW_015866483.1:163752-165235	protein_coding	376.168	0.130613	0.293559	0.44493	0.65637	0.820468	264.9	392.184	420.427	291.241	441.326	446.931
LOC107759318	NW_015866486.1:7154-10021	transcribed_pseudogene	1413.38	-0.312934	0.192708	-1.62388	0.104402	0.28435	1528.87	1656.78	1512.7	1202.35	1411.27	1168.29
LOC107759319	NW_015793231.1:45926-46321	protein_coding	0	NA	NA	NA	NA	NA	0	0	0	0	0	0
LOC107759320	NW_015866492.1:10376-24555	protein_coding	344.901	0.0573129	0.235679	0.243182	0.807865	0.908296	321.496	289.278	403.666	320.184	371.49	363.294
LOC107759321	NW_015866492.1:27966-35580	protein_coding	15.0541	1.09121	0.81009	1.34703	0.177972	0.395717	7.07448	14.8641	6.98384	10.2507	44.6176	6.53407
LOC107818881	NW_015820547.1:4139-4807	protein_coding	9.38301	3.29079	0.978448	3.36328	0.000770228	0.0107451	2.35816	0	2.79354	16.2805	8.72953	26.1363	AT2G02520	AT:RNA-directed DNA polymerase (reverse transcriptase)-related family protein(AT2G02520)
LOC107759323	NW_015866492.1:48622-56624	protein_coding	331.971	0.364224	0.223487	1.62973	0.103158	0.282275	294.77	250.403	325.447	348.524	371.49	401.192
LOC107759324	NW_015866496.1:17160-18353	protein_coding	0	NA	NA	NA	NA	NA	0	0	0	0	0	0
LOC107759325	NW_015866500.1:34961-36015	protein_coding	143.2	-0.451233	0.458468	-0.984219	0.325008	0.564546	131.271	289.278	75.4255	103.11	150.342	109.772
LOC107759326	NW_015866500.1:814-1759	protein_coding	38.646	-0.175338	0.529571	-0.331095	0.740573	0.870188	33.0142	62.8866	27.9354	50.6506	41.7078	15.6818
LOC107759327	NW_015866503.1:31-952	protein_coding	0	NA	NA	NA	NA	NA	0	0	0	0	0	0
LOC107759328	NW_015866503.1:45108-50300	protein_coding	840.676	-0.701458	0.268156	-2.61586	0.00890025	0.0559959	785.267	1081.65	1257.09	547.509	774.018	598.521
LOC107759329	NW_015866508.1:173231-175321	protein_coding	40.587	-0.285764	0.471051	-0.606651	0.544082	0.745701	43.2329	26.298	64.2514	25.3253	50.4373	33.9772
LOC107759330	NW_015866508.1:130363-149594	protein_coding	93.6877	0.451477	0.295567	1.52749	0.126638	0.321328	91.1822	67.4602	78.219	115.17	91.1751	118.92
LOC107759331	NW_015793231.1:209938-215553	protein_coding	0	NA	NA	NA	NA	NA	0	0	0	0	0	0
LOC107759332	NW_015866508.1:179083-182446	protein_coding	0.231506	-0.263665	4.07685	-0.0646738	0.948434	NA	0.786053	0	0	0.602983	0	0
LOC107759333	NW_015866508.1:239718-247630	protein_coding	290.939	-0.950471	0.300881	-3.15896	0.00158331	0.0175148	292.412	332.727	525.185	174.865	189.14	231.306
LOC107759334	NW_015866508.1:248762-251961	protein_coding	349.029	-0.434537	0.287255	-1.51272	0.13035	0.327265	417.394	435.633	351.986	353.951	336.572	198.636
LOC107759335	NW_015866513.1:179-2386	protein_coding	0	NA	NA	NA	NA	NA	0	0	0	0	0	0
LOC107768931	NW_015888928.1:7310-11145	protein_coding	6.59882	3.23951	1.19523	2.71036	0.00672098	0.0466218	2.35816	1.14339	0	19.8984	13.5793	2.61363	At1g43710	Histidine decarboxylase-like				carboxylic acid metabolic process
LOC107759337	NW_015866514.1:40-1400	protein_coding	9.22276	1.63142	0.776361	2.10137	0.0356083	0.142139	7.86053	2.28678	2.79354	15.0746	11.6394	15.6818
LOC107759338	NW_015866514.1:6921-39385	protein_coding	0	NA	NA	NA	NA	NA	0	0	0	0	0	0
LOC107759339	NW_015866514.1:4832-6920	protein_coding	0	NA	NA	NA	NA	NA	0	0	0	0	0	0
LOC107759340	NW_015866519.1:12375-24274	protein_coding	407.296	-0.712247	0.289699	-2.45858	0.0139488	0.0761564	479.492	580.843	456.743	238.178	421.927	266.59
LOC107759341	NW_015793231.1:270832-273475	protein_coding	0	NA	NA	NA	NA	NA	0	0	0	0	0	0
LOC107759342	NW_015866519.1:70558-71628	lncRNA	275.113	0.0273923	0.389482	0.07033	0.943931	0.973226	143.848	319.006	354.779	198.381	260.916	373.749
LOC107759343	NW_015866519.1:116996-120681	protein_coding	257.656	-0.208492	0.303746	-0.686402	0.49246	0.707627	335.645	267.554	223.483	217.074	183.32	318.863
LOC107779276	NW_015905012.1:76149-81814	protein_coding	11.8622	3.1841	0.813375	3.91468	9.05251e-05	0.00236246	3.14421	3.43018	0	22.3104	17.4591	24.8295	na
LOC107759345	NW_015793231.1:246329-247975	lncRNA	0	NA	NA	NA	NA	NA	0	0	0	0	0	0
LOC107759346	NW_015866519.1:193870-205635	protein_coding	582.749	0.536273	0.223937	2.39475	0.0166316	0.0858842	455.125	516.813	453.95	569.216	730.371	771.021
LOC107759347	NW_015866522.1:7194-7744	protein_coding	0	NA	NA	NA	NA	NA	0	0	0	0	0	0
LOC107759348	NW_015793231.1:5174-8332	protein_coding	3420.76	-0.563606	0.289336	-1.94793	0.0514235	0.179887	3285.7	5045.79	3909.56	1975.98	3538.37	2769.14
LOC107759349	NW_015866522.1:32212-35103	protein_coding	3791.64	-0.428383	0.25413	-1.68568	0.0918573	0.26177	3429.55	4989.76	4633.08	2914.82	3995.22	2787.44
LOC107759350	NW_015866531.1:25190-27418	protein_coding	0	NA	NA	NA	NA	NA	0	0	0	0	0	0
LOC107759351	NW_015866534.1:5508-7054	protein_coding	0.860951	-1.97159	2.50937	-0.785692	0.432048	NA	1.57211	2.28678	0	0	0	1.30681
LOC107759352	NW_015866539.1:6902-10331	protein_coding	128.412	-0.346191	0.254065	-1.36261	0.173006	0.389012	133.629	158.932	138.28	104.316	116.394	118.92
LOC107759353	NW_015793231.1:62048-66568	protein_coding	21.5832	1.32933	0.58485	2.27295	0.0230294	0.106566	11.7908	5.71696	19.5548	28.9432	20.3689	43.1249
LOC107759354	NW_015866547.1:192-4480	protein_coding	24.2828	0.983203	0.531787	1.84887	0.0644771	0.207924	14.149	24.0112	11.1741	42.8118	33.9482	19.6022
LOC107759355	NW_015866547.1:4856-6551	protein_coding	0.804491	-3.23935	2.91764	-1.11026	0.266886	NA	0	3.43018	1.39677	0	0	0
LOC107759356	NW_015866549.1:21493-23459	protein_coding	1.22991	-0.618344	2.05512	-0.30088	0.763506	NA	0.786053	2.28678	1.39677	0	2.90984	0
LOC107759357	NW_015866549.1:23568-27407	protein_coding	144.246	-0.395466	0.245911	-1.60817	0.107798	0.290116	168.215	156.645	167.612	133.259	129.973	109.772
LOC107759358	NW_015866549.1:41088-43102	protein_coding	26.4601	0.236078	0.501665	0.470589	0.637934	0.809097	23.5816	34.3018	15.3645	36.179	31.0383	18.2954
LOC107759359	NW_015866549.1:147696-155190	protein_coding	268.169	-0.456976	0.253286	-1.80419	0.0712016	0.2218	309.705	348.735	273.767	265.916	227.938	182.954
LOC107759360	NW_015866549.1:157365-163780	protein_coding	17.2452	1.1527	0.601088	1.91769	0.0551503	0.188181	9.43264	18.2943	4.19031	24.1193	25.2186	22.2158
LOC107759361	NW_015866549.1:164173-168754	protein_coding	15.6368	-0.405888	0.556872	-0.728872	0.46608	0.687658	12.5769	20.5811	20.9515	15.6776	13.5793	10.4545
LOC107759362	NW_015866549.1:172849-175736	lncRNA	0.929266	2.0137	2.20078	0.914993	0.360195	NA	0.786053	0	0	1.20597	0.969948	2.61363
LOC107759364	NW_015866554.1:131070-132764	protein_coding	2.5997	-0.858487	1.37687	-0.623504	0.532953	NA	3.93027	2.28678	4.19031	4.22088	0.969948	0
LOC107759365	NW_015866560.1:17598-17957	protein_coding	1.69132	-0.679877	1.57156	-0.432612	0.665297	NA	1.57211	3.43018	1.39677	1.80895	1.9399	0
LOC107759366	NW_015866560.1:1311-10294	protein_coding	974.16	0.257926	0.215101	1.19909	0.230492	0.463364	807.277	1013.05	842.251	1029.9	1199.83	952.668
LOC107759367	NW_015866571.1:1558-5893	protein_coding	0	NA	NA	NA	NA	NA	0	0	0	0	0	0
LOC107759368	NW_015866573.1:427-2599	protein_coding	479.366	-0.352476	0.258747	-1.36224	0.173122	0.389186	453.553	512.24	646.704	333.45	455.875	474.374
LOC107759369	NW_015866573.1:15327-18362	protein_coding	3834.46	-0.396563	0.317297	-1.24982	0.211366	0.439505	6011.74	3042.57	4019.9	4086.42	2451.06	3395.1
LOC107759370	NW_015866573.1:19156-24204	protein_coding	716.642	-0.63148	0.297965	-2.11931	0.0340644	0.138289	660.285	950.159	1001.48	399.778	565.48	722.668
LOC107767500	NW_015887604.1:43981-48918	protein_coding	7.51087	3.17102	1.05474	3.00643	0.00264332	0.0248457	0.786053	0	4.19031	15.6776	8.72953	15.6818	AT1G63080	Pentatricopeptide repeat-containing protein At1g62930, chloroplastic; Q9LQ14. AT:Pentatricopeptide repeat (PPR) superfamily protein(AT1G63080)				mRNA processing
LOC107759372	NW_015866573.1:90449-96873	protein_coding	391.901	-0.320737	0.260195	-1.23268	0.217696	0.447453	360.012	421.912	525.185	388.924	280.315	375.056
LOC107759373	NW_015866573.1:117691-124185	protein_coding	113.693	0.0881057	0.302645	0.291119	0.77096	0.887494	80.9635	115.483	135.487	112.758	129.003	108.466
LOC107759374	NW_015866573.1:97885-105111	protein_coding	1.58733	-4.20461	2.46617	-1.70491	0.0882107	NA	0	1.14339	8.38061	0	0	0
LOC107759375	NW_015866582.1:5-2345	protein_coding	477.234	0.396845	0.23302	1.70305	0.0885585	0.255762	434.687	346.448	453.95	486.004	515.042	627.271
LOC107759376	NW_015866582.1:3221-8674	protein_coding	19.4481	0.0905636	0.55115	0.164318	0.869481	0.939011	23.5816	22.8678	9.77738	19.8984	26.1886	14.375
LOC107759377	NW_015793231.1:228561-244301	protein_coding	40.6381	-0.00463971	0.396758	-0.011694	0.99067	0.995303	47.9492	35.4452	39.1095	53.0625	32.9782	35.284
LOC107759378	NW_015866584.1:448-4376	protein_coding	0	NA	NA	NA	NA	NA	0	0	0	0	0	0
LOC107759379	NW_015866592.1:464-4507	lncRNA	14.1483	0.189121	0.684699	0.276211	0.782386	0.894239	7.07448	10.2905	22.3483	9.04475	12.6093	23.5227
LOC107759380	NW_015866599.1:108686-111076	lncRNA	16.5422	0.908439	0.564687	1.60875	0.107671	0.289899	9.43264	10.2905	15.3645	27.7372	15.5192	20.909
LOC107759381	NW_015866603.1:17970-19921	lncRNA	52.5977	-0.715483	0.40676	-1.75898	0.0785806	0.236449	55.8098	77.7507	62.8546	32.5611	59.1668	27.4431
LOC107759382	NW_015866618.1:86243-87280	protein_coding	0	NA	NA	NA	NA	NA	0	0	0	0	0	0
LOC107759383	NW_015866618.1:87439-88172	protein_coding	0	NA	NA	NA	NA	NA	0	0	0	0	0	0
LOC107787416	NW_015914484.1:48392-51792	protein_coding	24.3609	3.16124	0.721189	4.38337	1.16859e-05	0.000509318	5.50237	3.43018	5.58707	33.1641	17.4591	81.0225	At2g07760	AT:Putative Ta11-like non-LTR retroelement protein, Zinc knuckle (CCHC-type) family protein
LOC107759385	NW_015866618.1:92940-96680	protein_coding	297.811	-0.396444	0.226245	-1.75228	0.0797253	0.238836	371.017	343.018	301.702	277.975	265.766	227.386
LOC107759386	NW_015787843.1:39-5408	protein_coding	0.450597	-0.195572	3.60323	-0.0542768	0.956715	NA	0	0	1.39677	0	0	1.30681
LOC107759387	NW_015866618.1:99427-105288	lncRNA	0.393027	-2.2748	4.02518	-0.565143	0.571976	NA	2.35816	0	0	0	0	0
LOC107759388	NW_015866618.1:157084-161870	protein_coding	545.943	0.0746658	0.246549	0.302844	0.762009	0.882531	577.749	423.055	595.023	629.514	471.395	578.919
LOC107759389	NW_015866629.1:7055-7624	protein_coding	0	NA	NA	NA	NA	NA	0	0	0	0	0	0
LOC107759390	NW_015866636.1:21301-23480	lncRNA	0	NA	NA	NA	NA	NA	0	0	0	0	0	0
LOC107759391	NW_015866640.1:55132-57752	lncRNA	1.27755	0.288791	1.8113	0.159439	0.873323	NA	0.786053	0	2.79354	1.80895	0.969948	1.30681
LOC107759392	NW_015866642.1:41127-42683	protein_coding	0	NA	NA	NA	NA	NA	0	0	0	0	0	0
LOC107759393	NW_015866642.1:91087-92157	protein_coding	0	NA	NA	NA	NA	NA	0	0	0	0	0	0
LOC107759394	NW_015866642.1:8118-9156	protein_coding	583.573	-0.942049	0.275233	-3.42273	0.000619947	0.0092459	544.735	816.382	942.819	374.452	459.755	363.294
LOC107759395	NW_015866642.1:13225-16776	protein_coding	111.161	0.0880572	0.281187	0.313163	0.754157	0.877948	88.038	126.917	108.948	109.14	124.153	109.772
LOC107759396	NW_015866646.1:8713-15199	protein_coding	1448.77	-0.308555	0.270799	-1.13943	0.254526	0.490901	1352.01	1398.37	2058.84	1006.38	1457.83	1419.2
LOC107759397	NW_015866646.1:1714-6598	protein_coding	0	NA	NA	NA	NA	NA	0	0	0	0	0	0
LOC107801108	NW_015933674.1:62731-70010	protein_coding	10.8379	3.1199	0.838276	3.7218	0.000197809	0.00408842	0.786053	2.28678	4.19031	18.0895	17.4591	22.2158	At1g79740	AT:HAT transposon superfamily			nucleus
LOC107759399	NW_015866647.1:63283-66257	protein_coding	27.1979	0.406891	0.514555	0.790763	0.429082	0.658115	30.6561	25.1546	13.9677	41.0028	18.429	33.9772
LOC107759400	NW_015793231.1:266084-270100	protein_coding	62.4483	0.401702	0.334221	1.20191	0.2294	0.46202	47.9492	52.5961	61.4578	78.9908	55.287	78.4089
LOC107759401	NW_015866647.1:82239-90186	protein_coding	192.458	-0.309136	0.260048	-1.18876	0.234533	0.468341	246.035	208.097	184.373	192.352	143.552	180.34
LOC107759402	NW_015866647.1:47052-48213	protein_coding	0.131009	-1.20042	4.08047	-0.294186	0.768616	NA	0.786053	0	0	0	0	0
LOC107759403	NW_015866651.1:5-7819	protein_coding	665.38	0.512266	0.189648	2.70114	0.0069103	0.0474586	529.014	525.961	590.833	760.965	777.898	807.611
LOC107759404	NW_015866670.1:2829-13129	protein_coding	4.10481	1.26193	1.02763	1.228	0.219447	NA	2.35816	3.43018	1.39677	5.42685	6.78963	5.22726
LOC107759405	NW_015866670.1:17139-20489	protein_coding	173.192	-0.220223	0.382188	-0.576218	0.564468	0.760604	121.838	177.226	259.799	104.919	157.132	218.238
LOC107759406	NW_015866683.1:72517-76136	protein_coding	37.4877	-0.161881	0.461253	-0.350959	0.725619	0.862183	36.9445	48.0225	34.9192	52.4595	32.9782	19.6022
LOC107759407	NW_015866701.1:4498-7803	protein_coding	162.347	0.444925	0.256495	1.73463	0.082806	0.244747	128.127	120.056	164.819	179.086	179.44	202.556
LOC107759408	NW_015793234.1:7725-8300	protein_coding	20.3155	-0.139153	0.653133	-0.213054	0.831285	0.920316	9.43264	19.4377	34.9192	10.2507	16.4891	31.3635
LOC107759409	NW_015866701.1:72055-73730	protein_coding	1899.37	-0.551841	0.304069	-1.81485	0.0695467	0.218412	1793.77	2045.53	2934.61	1076.93	1591.68	1953.69
LOC107759410	NW_015866706.1:26889-33340	protein_coding	36.1571	-0.43472	0.372802	-1.16609	0.243579	0.478739	44.019	41.1621	39.1095	28.9432	31.0383	32.6704
LOC107759411	NW_015866706.1:35400-40320	protein_coding	67.2177	0.887532	0.379268	2.34012	0.0192778	0.0950048	47.9492	48.0225	44.6966	74.7699	61.1067	126.761
LOC107759413	NW_015866718.1:433-2799	protein_coding	0	NA	NA	NA	NA	NA	0	0	0	0	0	0
LOC107759414	NW_015866718.1:3222-19075	protein_coding	341.597	0.455909	0.374061	1.21881	0.222917	0.453991	173.718	245.829	445.569	320.184	359.851	504.43
LOC107759415	NW_015866723.1:25497-36624	protein_coding	0	NA	NA	NA	NA	NA	0	0	0	0	0	0
LOC107759416	NW_015866723.1:8340-14225	protein_coding	30.5948	0.653886	0.47403	1.37942	0.167766	0.38188	22.0095	29.7282	19.5548	29.5462	55.287	27.4431
LOC107759417	NW_015793234.1:63-2982	protein_coding	971.111	0.263124	0.20007	1.31516	0.188455	0.409746	942.478	801.518	905.106	1170.99	1032.99	973.577
LOC107759418	NW_015866723.1:20667-24011	protein_coding	30.4917	0.47424	0.482132	0.98363	0.325298	0.564683	24.3677	13.7207	39.1095	40.3999	30.0684	35.284
LOC107759420	NW_015866730.1:27228-32018	protein_coding	1251.02	-0.140981	0.225555	-0.625041	0.531944	0.736675	1156.28	1466.97	1312.96	1016.03	1398.66	1155.22
LOC107759422	NW_015866730.1:34143-34407	lncRNA	0	NA	NA	NA	NA	NA	0	0	0	0	0	0
LOC107759423	NW_015866734.1:25659-26221	protein_coding	0	NA	NA	NA	NA	NA	0	0	0	0	0	0
LOC107759424	NW_015866734.1:52212-52583	protein_coding	0	NA	NA	NA	NA	NA	0	0	0	0	0	0
LOC107759425	NW_015866734.1:15476-19716	protein_coding	83.8122	0.0379912	0.295171	0.128709	0.897588	0.952055	81.7495	90.328	76.8223	97.0803	86.3254	70.568
LOC107759426	NW_015866734.1:20359-22513	protein_coding	0	NA	NA	NA	NA	NA	0	0	0	0	0	0
LOC107759427	NW_015866734.1:29521-30178	protein_coding	1.90095	0.0303141	2.00846	0.0150932	0.987958	NA	0	5.71696	0	1.80895	3.87979	0
LOC107759429	NW_015866738.1:4730-5970	protein_coding	0	NA	NA	NA	NA	NA	0	0	0	0	0	0
LOC107759430	NW_015866738.1:43-1467	protein_coding	279.838	0.102452	0.271532	0.377311	0.705942	0.850656	348.222	251.546	208.119	288.829	268.676	313.635
LOC107759431	NW_015866746.1:13005-17014	protein_coding	2172.55	-0.319212	0.209436	-1.52415	0.127472	0.322735	2323.57	2542.9	2368.92	1687.15	2287.14	1825.62
LOC107759432	NW_015866746.1:18048-26182	protein_coding	73.0035	0.149648	0.334754	0.447038	0.654848	0.819602	66.8145	50.3093	90.79	71.152	76.6259	82.3293
LOC107759433	NW_015866749.1:640-1611	protein_coding	0	NA	NA	NA	NA	NA	0	0	0	0	0	0
LOC107759434	NW_015866759.1:36716-48256	protein_coding	0	NA	NA	NA	NA	NA	0	0	0	0	0	0
LOC107759436	NW_015866770.1:48104-48553	protein_coding	0	NA	NA	NA	NA	NA	0	0	0	0	0	0
LOC107759437	NW_015866788.1:12648-14545	protein_coding	0	NA	NA	NA	NA	NA	0	0	0	0	0	0
LOC107759438	NW_015866788.1:73709-94868	protein_coding	543.465	-0.0490039	0.265077	-0.184867	0.853334	0.930687	470.846	519.1	667.655	436.56	501.463	665.169
LOC107759439	NW_015866791.1:25195-31894	protein_coding	0	NA	NA	NA	NA	NA	0	0	0	0	0	0
LOC107759440	NW_015866792.1:12632-14270	lncRNA	14.2303	1.48391	0.709352	2.09193	0.036445	0.144184	12.5769	2.28678	6.98384	19.8984	13.5793	30.0567
LOC107789048	NW_015916597.1:39620-43654	lncRNA	9.66671	3.11338	0.900858	3.45602	0.000548217	0.00844654	3.14421	1.14339	1.39677	21.7074	9.69948	20.909	na
LOC107759442	NW_015866804.1:7566-10854	protein_coding	421.797	-0.594173	0.264546	-2.24601	0.0247034	0.111603	407.176	619.719	495.853	299.08	404.468	304.488
LOC107759443	NW_015866807.1:22817-30491	protein_coding	9.62854	-0.750892	0.712065	-1.05453	0.291642	0.532372	14.149	12.5773	9.77738	10.8537	3.87979	6.53407
LOC107759444	NW_015793238.1:2595-3474	protein_coding	0.100497	0.698109	4.07685	0.171237	0.864037	NA	0	0	0	0.602983	0	0
LOC107759445	NW_015866807.1:30771-36929	protein_coding	1370.85	-0.694532	0.225593	-3.07869	0.00207911	0.0211322	1507.65	1717.38	1857.7	846.588	1152.3	1143.46
LOC107759446	NW_015866807.1:39748-43239	protein_coding	0.381131	-2.17334	4.03362	-0.538805	0.590021	NA	0	2.28678	0	0	0	0
LOC107759447	NW_015866810.1:3489-5705	protein_coding	3.54175	-0.635994	1.2715	-0.500191	0.61694	NA	6.28843	1.14339	5.58707	2.41193	5.81969	0
LOC107759448	NW_015866815.1:17898-19473	protein_coding	407.047	-0.767705	0.219909	-3.49101	0.000481191	0.00773581	507.79	532.821	498.646	296.065	348.211	258.749
LOC107759449	NW_015866815.1:12559-13364	protein_coding	0	NA	NA	NA	NA	NA	0	0	0	0	0	0
LOC107804899	NW_015803437.1:93266-96375	protein_coding	6.90765	3.10428	1.11706	2.77896	0.00545325	0.0405119	1.57211	0	2.79354	9.04475	5.81969	22.2158	na
LOC107759451	NW_015866820.1:47158-49785	protein_coding	4.02236	-0.0732364	1.34174	-0.0545831	0.956471	NA	6.28843	4.57357	1.39677	1.20597	10.6694	0
LOC107759452	NW_015866820.1:46209-47201	protein_coding	22.6188	-0.76219	0.568008	-1.34186	0.17964	0.398079	25.1537	40.0187	19.5548	8.44176	24.2487	18.2954
LOC107759453	NW_015866829.1:17838-19092	lncRNA	3.73958	1.7372	1.15137	1.5088	0.131349	NA	1.57211	2.28678	1.39677	9.04475	2.90984	5.22726
LOC107759454	NW_015793238.1:21539-28254	protein_coding	6.57606	0.434794	1.11823	0.388824	0.697406	0.845843	6.28843	9.14714	1.39677	9.04475	13.5793	0
LOC107759455	NW_015866829.1:45984-53834	protein_coding	509.595	-0.256805	0.269212	-0.953913	0.340128	0.578663	423.683	721.481	519.598	419.073	515.042	458.692
LOC107759456	NW_015866829.1:124796-130873	protein_coding	154.01	0.523528	0.25974	2.01559	0.0438432	0.162111	148.564	110.909	118.725	191.146	163.921	190.795
LOC107759457	NW_015866829.1:43-2093	protein_coding	0	NA	NA	NA	NA	NA	0	0	0	0	0	0
LOC107759458	NW_015866829.1:20098-32942	lncRNA	0.232795	-1.20042	4.08047	-0.294186	0.768616	NA	0	0	1.39677	0	0	0
LOC107759459	NW_015793239.1:49983-53339	lncRNA	0.452583	-2.46002	3.48016	-0.70687	0.479647	NA	1.57211	1.14339	0	0	0	0
LOC107759460	NW_015866829.1:104335-106735	protein_coding	0.639874	-0.154615	2.50986	-0.0616029	0.950879	NA	0.786053	1.14339	0	0.602983	0	1.30681
LOC107759461	NW_015866843.1:56267-57406	protein_coding	0	NA	NA	NA	NA	NA	0	0	0	0	0	0
LOC107759462	NW_015866843.1:25772-31234	protein_coding	58.754	0.348556	0.333667	1.04462	0.296198	0.53679	62.8843	41.1621	50.2837	63.3132	66.9264	67.9544
LOC107759463	NW_015866843.1:116171-126307	protein_coding	69.75	0.243396	0.407699	0.597	0.550508	0.750389	47.9492	50.3093	93.5835	63.9162	58.1969	104.545
LOC107759464	NW_015793243.1:2528-3160	protein_coding	0	NA	NA	NA	NA	NA	0	0	0	0	0	0
LOC107759465	NW_015866859.1:5729-7312	protein_coding	0	NA	NA	NA	NA	NA	0	0	0	0	0	0
LOC107759466	NW_015866859.1:9109-10723	lncRNA	0	NA	NA	NA	NA	NA	0	0	0	0	0	0
LOC107759467	NW_015866864.1:97906-106580	protein_coding	78.3434	0.753838	0.338754	2.22533	0.0260593	0.115688	62.0982	38.8753	74.0287	88.0355	103.784	103.238
LOC107759468	NW_015866873.1:268373-275052	protein_coding	460.197	-0.497765	0.300203	-1.6581	0.0972981	0.271667	399.315	508.81	708.162	290.035	417.078	437.783
LOC107759469	NW_015866873.1:255888-257609	protein_coding	0	NA	NA	NA	NA	NA	0	0	0	0	0	0
LOC107759470	NW_015866883.1:8319-14942	protein_coding	16.1791	0.92612	0.788268	1.17488	0.240043	0.474561	25.1537	3.43018	4.19031	30.1492	14.5492	19.6022
LOC107759471	NW_015866883.1:21322-26938	protein_coding	165.413	-0.371839	0.243312	-1.52824	0.126452	0.321095	166.643	208.097	185.77	144.113	153.252	134.602
LOC107759472	NW_015793247.1:28301-34760	protein_coding	1383.84	0.571126	0.344206	1.65926	0.0970641	0.271239	717.667	1317.19	1307.38	1770.36	2135.83	1054.6
LOC107759473	NW_015866886.1:25729-28425	protein_coding	25.6388	0.0336846	0.453026	0.0743546	0.940728	0.971397	28.2979	25.1546	22.3483	29.5462	18.429	30.0567
LOC107759474	NW_015866908.1:399-20300	protein_coding	85.0416	0.776005	0.290182	2.6742	0.00749089	0.0500048	73.103	58.313	55.8707	109.743	104.754	108.466
LOC107759475	NW_015793247.1:39909-42303	protein_coding	1728.69	-0.719091	0.25634	-2.80522	0.00502816	0.0384494	2102.69	2568.06	1782.28	1302.44	1582.95	1033.69
LOC107759476	NW_015866916.1:932-1908	protein_coding	11.5784	1.59564	0.826057	1.93163	0.0534046	0.184257	11.7908	4.57357	0	15.0746	18.429	19.6022
LOC107759477	NW_015866928.1:11-1114	protein_coding	0	NA	NA	NA	NA	NA	0	0	0	0	0	0
LOC107759478	NW_015866931.1:30270-36702	protein_coding	606.653	0.164585	0.206333	0.797667	0.425064	0.654811	625.698	511.096	579.659	699.46	607.187	616.816
LOC107759479	NW_015866931.1:69355-75172	protein_coding	8.15773	-0.248529	1.07517	-0.231153	0.817196	0.913052	2.35816	22.8678	1.39677	4.82386	13.5793	3.92044
LOC107759480	NW_015866942.1:115-687	lncRNA	0.262155	1.49157	4.04575	0.368676	0.712369	NA	0	0	0	0.602983	0.969948	0
LOC107759481	NW_015866950.1:18116-20218	protein_coding	0	NA	NA	NA	NA	NA	0	0	0	0	0	0
LOC107829334	NW_015853583.1:36782-39625	protein_coding	13.2298	3.07429	0.770511	3.98993	6.60925e-05	0.00187689	3.14421	1.14339	4.19031	25.3253	15.5192	30.0567	At1g43760	AT:DNAse I-like superfamily protein
LOC107759483	NW_015866955.1:15014-21898	protein_coding	1165.01	0.48128	0.462517	1.04057	0.298076	0.538612	1639.71	783.224	493.059	1650.36	693.513	1730.22
LOC107759484	NW_015866955.1:23546-25779	protein_coding	171.261	-0.636295	0.293832	-2.16551	0.0303488	0.127953	154.852	209.241	262.593	133.259	151.312	116.306
LOC107759485	NW_015866961.1:32265-32915	protein_coding	0	NA	NA	NA	NA	NA	0	0	0	0	0	0
LOC107759486	NW_015866961.1:18031-20651	protein_coding	510.323	-0.175248	0.336045	-0.521502	0.602017	0.785492	697.229	583.13	343.605	604.792	490.794	342.385
LOC107759487	NW_015866961.1:25064-26760	protein_coding	0	NA	NA	NA	NA	NA	0	0	0	0	0	0
LOC107759488	NW_015866962.1:26428-27562	protein_coding	0	NA	NA	NA	NA	NA	0	0	0	0	0	0
LOC107759489	NW_015866962.1:42499-47565	protein_coding	0	NA	NA	NA	NA	NA	0	0	0	0	0	0
LOC107759490	NW_015866973.1:62987-64972	protein_coding	13.681	-0.00561708	0.573099	-0.00980124	0.99218	0.996072	16.5071	10.2905	13.9677	12.0597	13.5793	15.6818
LOC107759491	NW_015793252.1:12393-13563	protein_coding	326.225	0.257626	0.541679	0.475606	0.634355	0.806914	124.196	268.697	498.646	188.131	234.727	642.953
LOC107759492	NW_015866973.1:66691-67672	protein_coding	687.172	-0.258009	0.234404	-1.1007	0.271028	0.509133	763.258	607.141	874.377	551.127	648.895	678.237
LOC107759493	NW_015866973.1:69443-80821	protein_coding	590.678	-0.125149	0.20692	-0.604817	0.545301	0.746531	689.369	623.149	534.962	563.789	549.96	582.839
LOC107759494	NW_015866973.1:23757-30605	protein_coding	438.481	0.219407	0.237189	0.925029	0.354951	0.592728	359.226	391.04	465.124	404.602	460.725	550.169
LOC107759497	NW_015866974.1:4053-5775	protein_coding	306.344	0.846038	0.270274	3.1303	0.0017463	0.0188109	216.951	219.531	219.293	296.668	381.189	504.43
LOC107759498	NW_015866981.1:13540-26522	protein_coding	94.7499	-0.0675726	0.308864	-0.218778	0.826823	0.918324	95.8985	90.328	106.154	117.582	85.3554	73.1816
LOC107759499	NW_015866981.1:27333-32964	protein_coding	0.976723	3.26049	2.74108	1.18949	0.234246	NA	0	0	0	0	1.9399	3.92044
LOC107759500	NW_015866988.1:16821-20529	protein_coding	0	NA	NA	NA	NA	NA	0	0	0	0	0	0
LOC107759501	NW_015866988.1:64423-66022	protein_coding	303.865	-0.522867	0.35527	-1.47174	0.14109	0.344009	236.602	506.523	331.034	176.674	252.186	320.17
LOC107759502	NW_015793259.1:1222-3945	protein_coding	0.39156	0.296462	3.74667	0.0791266	0.936932	NA	0	1.14339	0	1.20597	0	0
LOC107759503	NW_015866988.1:186661-189525	protein_coding	88.1292	0.209382	0.540551	0.38735	0.698497	0.846399	51.8795	52.5961	142.47	150.143	91.1751	40.5112
LOC107759504	NW_015866988.1:190554-197710	protein_coding	229.032	-0.212916	0.357463	-0.59563	0.551423	0.750896	204.374	304.142	227.673	132.656	193.02	312.329
LOC107759505	NW_015866988.1:69090-72809	protein_coding	1.47184	0.244205	1.6693	0.146292	0.883691	NA	1.57211	1.14339	1.39677	1.80895	2.90984	0
LOC107759506	NW_015867007.1:61003-71737	protein_coding	387.002	0.050478	0.233724	0.215973	0.829009	0.919197	414.25	401.331	325.447	447.413	393.799	339.772
LOC107759507	NW_015867007.1:72277-86467	protein_coding	212.763	-0.141697	0.230336	-0.615175	0.538439	0.741286	218.523	201.237	250.022	201.396	191.08	214.318
LOC107759508	NW_015867027.1:19952-28973	protein_coding	85.0767	0.388907	0.476888	0.815512	0.414779	0.646486	51.8795	49.1659	120.122	50.6506	110.574	128.068
LOC107759509	NW_015793262.1:2232-5040	protein_coding	0.100497	0.698109	4.07685	0.171237	0.864037	NA	0	0	0	0.602983	0	0
LOC107772266	NW_015892461.1:10475-11752	protein_coding	7.6781	3.07364	1.02535	2.99766	0.00272061	0.025371	2.35816	2.28678	0	22.9134	10.6694	7.84089	na	unknown			membrane
LOC107759511	NW_015867029.1:5773-7416	protein_coding	46.9634	0.297318	0.346994	0.85684	0.391534	0.625636	40.0887	38.8753	47.4901	45.8267	57.2269	52.2726
LOC107759512	NW_015867041.1:40-1308	protein_coding	0	NA	NA	NA	NA	NA	0	0	0	0	0	0
LOC107759513	NW_015867047.1:1379-5455	protein_coding	249.454	0.22777	0.217299	1.04819	0.294553	0.535095	215.379	229.822	244.435	252.047	283.225	271.817
LOC107759514	NW_015867052.1:80089-85403	protein_coding	0.232795	-1.20042	4.08047	-0.294186	0.768616	NA	0	0	1.39677	0	0	0
LOC107759515	NW_015867052.1:10386-14172	protein_coding	3.13659	0.410201	1.29797	0.316032	0.751978	NA	2.35816	5.71696	0	3.6179	5.81969	1.30681
LOC107759516	NW_015867052.1:38595-52290	protein_coding	1.13354	0.5195	1.84349	0.281803	0.778095	NA	1.57211	1.14339	0	1.80895	0.969948	1.30681
LOC107759517	NW_015867052.1:64579-70363	protein_coding	2742.43	-0.271851	0.212615	-1.2786	0.201036	0.426046	2655.29	3258.67	3085.46	2091.15	2695.48	2668.52
LOC107759518	NW_015867052.1:108801-111802	protein_coding	0.362515	-0.84972	3.84692	-0.220883	0.825183	NA	1.57211	0	0	0.602983	0	0
LOC107759519	NW_015867052.1:6608-9656	protein_coding	0	NA	NA	NA	NA	NA	0	0	0	0	0	0
LOC107759520	NW_015867064.1:45848-46588	protein_coding	0	NA	NA	NA	NA	NA	0	0	0	0	0	0
LOC107759521	NW_015867064.1:51229-53960	protein_coding	471.885	0.449202	0.229655	1.95599	0.0504662	0.177863	392.241	356.738	449.759	628.308	532.501	471.76
LOC107759522	NW_015867070.1:9493-14050	protein_coding	13300.8	-0.00806755	0.308643	-0.0261388	0.979147	0.990084	11423.7	10508.9	18081.2	9257.6	14829.5	15704
LOC107759523	NW_015867070.1:5890-7140	protein_coding	748.826	-0.50646	0.203269	-2.49158	0.0127178	0.0714101	867.803	818.669	951.199	674.135	549.96	631.191
LOC107800795	NW_015933132.1:41589-47337	lncRNA	20.9453	3.04143	0.611595	4.97295	6.59426e-07	6.28793e-05	4.71632	4.57357	4.19031	37.9879	27.1585	47.0453	na
LOC107759525	NW_015793263.1:63840-65167	protein_coding	0	NA	NA	NA	NA	NA	0	0	0	0	0	0
LOC107759526	NW_015867070.1:17342-26732	protein_coding	545.524	0.311946	0.212315	1.46926	0.141762	0.344903	460.627	448.21	553.12	636.75	629.496	544.942
LOC107759527	NW_015867070.1:14986-17236	protein_coding	71.2863	-0.128914	0.418809	-0.307811	0.758226	0.880213	73.889	99.4751	50.2837	67.5341	96.0248	40.5112
LOC107759528	NW_015867078.1:1848-3242	protein_coding	89.7474	0.605772	0.36457	1.66161	0.0965919	0.270594	67.6006	70.8903	74.0287	70.549	99.9046	155.511
LOC107759529	NW_015867097.1:2249-3693	protein_coding	868.787	-0.360829	0.251301	-1.43584	0.151047	0.358405	893.743	1075.93	960.977	638.559	979.647	663.862
LOC107790039	NW_015917882.1:51522-53437	protein_coding	21.0646	3.03415	0.904186	3.35567	0.000791739	0.0109421	0	11.4339	2.79354	56.0774	41.7078	14.375	At2g27660	Cysteine/Histidine-rich C1 domain family protein		protein binding
LOC107759531	NW_015867101.1:947-10577	protein_coding	118.303	0.311522	0.29305	1.06303	0.287768	0.52809	125.769	109.766	79.6158	125.42	120.274	148.977
LOC107759532	NW_015867111.1:18338-21509	protein_coding	581.541	-0.165125	0.330952	-0.498939	0.617823	0.795961	454.339	817.526	572.675	415.455	761.409	467.84
LOC107759533	NW_015867112.1:105047-107329	protein_coding	21.6225	-0.196374	0.560175	-0.350559	0.72592	0.862388	16.5071	36.5886	16.7612	28.3402	14.5492	16.9886
LOC107759534	NW_015793263.1:45255-51145	protein_coding	54.9991	-0.103648	0.519636	-0.199462	0.841901	0.92518	57.3819	65.1734	48.8869	54.2685	87.2953	16.9886
LOC107759535	NW_015867119.1:3290-11132	protein_coding	3.95091	-0.749645	1.19056	-0.629657	0.528919	NA	0.786053	4.57357	9.77738	2.41193	4.84974	1.30681
LOC107759536	NW_015867121.1:27813-28289	protein_coding	0	NA	NA	NA	NA	NA	0	0	0	0	0	0
LOC107759537	NW_015867122.1:19463-22764	protein_coding	0	NA	NA	NA	NA	NA	0	0	0	0	0	0
LOC107759538	NW_015867122.1:7748-13521	protein_coding	11.7321	-1.52259	0.792808	-1.9205	0.0547946	0.187337	17.2932	21.7245	13.9677	9.64773	7.75958	0
LOC107759539	NW_015867129.1:97083-101508	protein_coding	0	NA	NA	NA	NA	NA	0	0	0	0	0	0
LOC107759540	NW_015867136.1:2577-3380	protein_coding	0	NA	NA	NA	NA	NA	0	0	0	0	0	0
LOC107759542	NW_015867141.1:34761-38209	lncRNA	0	NA	NA	NA	NA	NA	0	0	0	0	0	0
LOC107759543	NW_015867141.1:40515-42806	protein_coding	8.91721	0.348295	0.762584	0.456729	0.647866	0.815803	13.3629	5.71696	4.19031	12.0597	11.6394	6.53407
LOC107759544	NW_015867144.1:135-1572	protein_coding	18.1638	-0.154295	0.646156	-0.238789	0.811269	0.910189	9.43264	17.1509	30.7289	9.04475	16.4891	26.1363
LOC107759545	NW_015867146.1:4684-6676	protein_coding	458.198	-0.60352	0.29766	-2.02755	0.0426065	0.15903	668.931	529.391	460.934	484.195	340.452	265.283
LOC107759546	NW_015867146.1:9058-13231	protein_coding	1888.13	-0.657375	0.304321	-2.16014	0.0307622	0.129119	1792.2	2362.25	2778.17	987.083	1908.86	1500.22
LOC107759547	NW_015867154.1:23682-28975	lncRNA	1.06452	-2.29632	2.41573	-0.950568	0.341823	NA	0	2.28678	2.79354	0	0	1.30681
LOC107759548	NW_015867154.1:103651-104596	protein_coding	0.524173	-0.0768983	2.94931	-0.0260733	0.979199	NA	1.57211	0	0	0.602983	0.969948	0
LOC107759549	NW_015867154.1:108695-110894	protein_coding	0	NA	NA	NA	NA	NA	0	0	0	0	0	0
LOC107759550	NW_015867158.1:35307-42464	protein_coding	69.2048	0.173967	0.366838	0.474233	0.635334	0.807505	67.6006	44.5923	82.4093	55.4744	77.5958	87.5566
LOC107759551	NW_015793267.1:16241-17067	lncRNA	61.1234	-0.197872	0.32005	-0.618253	0.536409	0.739511	58.954	70.8903	65.6481	51.2536	53.3471	66.6475
LOC107759552	NW_015867163.1:63076-65265	protein_coding	118.162	0.445198	0.358133	1.24311	0.213828	0.442982	124.982	104.049	71.2352	188.734	115.424	104.545
LOC107759553	NW_015867163.1:114650-116712	protein_coding	51.3077	-0.588792	0.384517	-1.53125	0.125707	0.319633	55.8098	44.5923	85.2029	40.3999	46.5575	35.284
LOC107822499	NW_015831503.1:27763-38542	protein_coding	16.6009	3.03054	0.736282	4.11601	3.85484e-05	0.00123992	1.57211	8.00375	1.39677	22.3104	31.0383	35.284	At1g77460	AT:Protein CELLULOSE SYNTHASE INTERACTIVE 3		cellulose synthase complex		cell growth
LOC107759555	NW_015867179.1:3544-6034	protein_coding	1098.75	-0.946957	0.20284	-4.6685	3.03412e-06	0.000192698	1560.32	1393.8	1385.59	672.929	850.644	729.202
LOC107771026	NW_015891118.1:27807-32360	protein_coding	8.98824	3.00705	0.954707	3.14971	0.0016343	0.0179214	3.14421	2.28678	0	12.6626	9.69948	26.1363	na				membrane
LOC107759557	NW_015867185.1:84638-85045	protein_coding	2.89006	-0.602833	1.28703	-0.46839	0.639506	NA	1.57211	2.28678	6.98384	4.22088	0.969948	1.30681
LOC107759558	NW_015793267.1:41603-42368	protein_coding	164.304	0.156805	0.383637	0.408733	0.682736	0.837534	77.8193	189.803	199.738	185.719	140.642	192.102
LOC107759559	NW_015867185.1:6771-10976	protein_coding	313.158	0.25124	0.253518	0.991015	0.321678	0.561232	222.453	347.591	289.131	348.524	355.001	316.249
LOC107759560	NW_015867185.1:46666-55589	protein_coding	200.736	0.174645	0.251151	0.695378	0.486818	0.702723	182.364	163.505	220.689	229.134	185.26	223.465
LOC107759561	NW_015867185.1:59335-62104	protein_coding	69.0889	-0.0782264	0.306099	-0.255559	0.798291	0.902792	69.9587	69.7469	72.632	63.3132	59.1668	79.7157
LOC107759562	NW_015867185.1:61006-62104	protein_coding	0	NA	NA	NA	NA	NA	0	0	0	0	0	0
LOC107759563	NW_015867185.1:68981-78747	protein_coding	6613.14	0.394482	0.255159	1.54602	0.122099	0.313787	4782.35	6180.04	6182.1	6166.71	9655.83	6711.8
LOC107759564	NW_015867185.1:86802-90666	protein_coding	1.4087	1.20605	1.9336	0.623734	0.532802	NA	0	0	2.79354	2.41193	1.9399	1.30681
LOC107759565	NW_015867185.1:112903-119069	protein_coding	1295.66	-0.424485	0.235139	-1.80525	0.0710354	0.221477	1385.03	1244.01	1825.58	1019.04	1060.15	1240.17
LOC107759566	NW_015867185.1:166776-171923	protein_coding	1025.94	-0.00670412	0.265561	-0.0252451	0.979859	0.990545	926.757	831.246	1328.33	978.641	1208.55	882.1
LOC107759567	NW_015793268.1:12170-16618	protein_coding	1078.29	0.176827	0.257417	0.68693	0.492127	0.70728	1030.52	1232.58	773.81	1210.19	1272.57	950.054
LOC107759568	NW_015867185.1:175600-182010	protein_coding	1599.38	-0.320602	0.304273	-1.05366	0.292037	0.532785	1462.06	1441.82	2424.79	1079.94	1402.54	1785.11
LOC107826721	NW_015845148.1:1-2420	protein_coding	10.2473	2.94531	0.899896	3.27295	0.00106433	0.013356	3.93027	0	2.79354	15.6776	11.6394	27.4431	na
LOC107759570	NW_015867185.1:204338-207164	protein_coding	14.4424	-1.26386	0.712773	-1.77316	0.0762017	0.231441	14.149	19.4377	27.9354	6.02983	16.4891	2.61363
LOC107824674	NW_015838365.1:16199-18374	protein_coding	25.5762	2.92437	0.597631	4.89328	9.91706e-07	8.44294e-05	5.50237	5.71696	6.98384	55.4744	56.257	23.5227	At1g49030	Ataxin-2 homolog		RNA-binding
LOC107792217	NW_015920834.1:148386-151257	protein_coding	13.1061	2.89863	0.882418	3.28488	0.00102028	0.012968	0	5.71696	4.19031	28.3402	11.6394	28.7499	AT1G62510	PEARLI1-like lipid transfer protein 1;Probable lipid transfer protein (LTP). Seems to control the flowering process and lignin synthesis. Together with DIR1, required for glycerol-3-phosphate- (G3P) and azelaic acid- (AA) induced systemic acquired resistance (SAR). Component of plant systemic immunity involved in priming defenses in a AA-dependent manner, by modulating production and/or transloca…				defense response
LOC107759573	NW_015867185.1:42976-44663	protein_coding	15.8163	-0.72474	0.601566	-1.20476	0.228298	0.460763	22.0095	10.2905	26.5386	8.44176	14.5492	13.0681
LOC107759574	NW_015867185.1:92310-96581	protein_coding	1.34599	-1.93863	2.07232	-0.935487	0.349538	NA	0.786053	5.71696	0	0.602983	0.969948	0
LOC107815900	NW_015812178.1:90745-91651	protein_coding	6.94708	2.89672	1.00004	2.8966	0.00377226	0.0316283	2.35816	2.28678	0	16.8835	9.69948	10.4545	At5g36930	Probable disease resistance protein RPP1. AT:Disease resistance protein (TIR-NBS-LRR class) family.				defense response
LOC107759576	NW_015867185.1:124370-126126	protein_coding	199.33	-0.315771	1.16965	-0.26997	0.787183	0.896802	109.261	506.523	47.4901	145.922	346.271	40.5112
LOC107759577	NW_015867192.1:1866-3370	lncRNA	0	NA	NA	NA	NA	NA	0	0	0	0	0	0
LOC107759578	NW_015867192.1:3800-4180	lncRNA	0	NA	NA	NA	NA	NA	0	0	0	0	0	0
LOC107759579	NW_015867198.1:31999-34614	protein_coding	294.625	-0.555269	0.263855	-2.10445	0.0353395	0.141378	275.119	344.161	432.998	226.722	218.238	270.511
LOC107759580	NW_015867218.1:2159-5531	protein_coding	406.288	-0.604957	0.21049	-2.87404	0.00405252	0.033292	436.26	519.1	515.408	314.154	306.504	346.306
LOC107759581	NW_015867238.1:12679-13310	protein_coding	0	NA	NA	NA	NA	NA	0	0	0	0	0	0
LOC107759583	NW_015867247.1:4536-4958	lncRNA	0	NA	NA	NA	NA	NA	0	0	0	0	0	0
LOC107759584	NW_015867252.1:7992-21013	protein_coding	1042.67	0.794868	0.214251	3.70999	0.000207268	0.00422495	767.974	657.451	861.806	1195.72	1309.43	1463.63
LOC107759585	NW_015867266.1:62148-63603	protein_coding	0	NA	NA	NA	NA	NA	0	0	0	0	0	0
LOC107759586	NW_015867266.1:65783-67836	protein_coding	0	NA	NA	NA	NA	NA	0	0	0	0	0	0
LOC107759587	NW_015867266.1:56328-57058	protein_coding	18.805	-0.580898	0.565799	-1.02669	0.304568	0.544817	30.6561	20.5811	16.7612	20.5014	16.4891	7.84089
LOC107772491	NW_015894002.1:8-1193	protein_coding	11.2223	2.89256	0.831291	3.4796	0.000502171	0.00798026	0.786053	2.28678	5.58707	19.2955	14.5492	24.8295	At1g65750	AT:Putative ribonuclease H protein At1g65750, EC:3.1.26.4
LOC107759591	NW_015867272.1:44699-48503	protein_coding	49.6757	0.0613458	0.363958	0.168552	0.866149	0.93739	44.019	44.5923	57.2675	50.6506	38.7979	62.7271
LOC107759593	NW_015867277.1:141041-141610	protein_coding	0	NA	NA	NA	NA	NA	0	0	0	0	0	0
LOC107759594	NW_015867277.1:15641-24421	protein_coding	275.948	-0.602452	0.237596	-2.53561	0.0112251	0.0654851	294.77	381.893	321.257	194.764	243.457	219.545
LOC107759595	NW_015867277.1:25445-26220	protein_coding	0.418797	2.07691	3.59129	0.578318	0.563049	NA	0	0	0	1.20597	0	1.30681
LOC107759596	NW_015867289.1:731-2989	lncRNA	0	NA	NA	NA	NA	NA	0	0	0	0	0	0
LOC107759597	NW_015793272.1:3552-7498	protein_coding	45.0163	-0.27321	0.412882	-0.661714	0.508154	0.719172	50.3074	49.1659	47.4901	24.7223	55.287	43.1249
LOC107759598	NW_015867302.1:154834-156050	protein_coding	0	NA	NA	NA	NA	NA	0	0	0	0	0	0
LOC107759599	NW_015867302.1:1794-4660	protein_coding	570.272	-0.368027	0.245654	-1.49815	0.134094	0.332765	549.451	711.19	666.259	392.542	540.261	561.93
LOC107759600	NW_015867302.1:7316-14384	protein_coding	0.381131	-2.17334	4.03362	-0.538805	0.590021	NA	0	2.28678	0	0	0	0
LOC107759601	NW_015867302.1:15469-17622	protein_coding	58.7281	-0.518414	0.343283	-1.51016	0.131002	0.328146	78.6053	59.4564	69.8384	50.6506	57.2269	36.5908
LOC107759602	NW_015867302.1:33112-36586	protein_coding	81.5476	-0.514587	0.340318	-1.51208	0.130514	0.327525	71.5308	88.0412	128.503	58.4894	66.9264	75.7952
LOC107759603	NW_015867302.1:198578-202357	protein_coding	380.727	0.169668	0.224825	0.754665	0.45045	0.67491	341.933	351.021	381.318	359.378	376.34	474.374
LOC107759604	NW_015867302.1:279984-281038	protein_coding	945.437	-0.693415	0.280469	-2.47235	0.0134229	0.0742569	1149.21	1472.69	884.155	806.791	806.997	552.783
LOC107759605	NW_015867302.1:203241-205181	protein_coding	158.965	0.147178	0.401598	0.366482	0.714006	0.855216	108.475	209.241	135.487	218.28	90.2051	192.102
LOC107759606	NW_015867304.1:451-930	protein_coding	85.5354	0.425223	0.449721	0.945527	0.34439	0.582548	58.1679	64.03	96.377	46.4297	101.845	146.363
LOC107759608	NW_015867313.1:10574-12445	protein_coding	2.78375	-0.534835	1.57491	-0.339596	0.73416	NA	7.07448	0	2.79354	4.22088	0	2.61363
LOC107759609	NW_015867321.1:28008-33432	protein_coding	0	NA	NA	NA	NA	NA	0	0	0	0	0	0
LOC107759610	NW_015867321.1:14784-15944	protein_coding	0.333292	-0.26347	3.97175	-0.0663361	0.94711	NA	0	0	1.39677	0.602983	0	0
LOC107759612	NW_015793273.1:91478-92278	protein_coding	0	NA	NA	NA	NA	NA	0	0	0	0	0	0
LOC107759613	NW_015867331.1:4255-7732	protein_coding	488.751	-0.571818	0.230823	-2.4773	0.0132382	0.0735452	492.855	624.292	635.53	337.068	418.048	424.715
LOC107759614	NW_015867332.1:23530-26387	protein_coding	88.7593	0.0668299	0.381938	0.174976	0.861099	0.934877	66.8145	73.1771	120.122	77.7848	67.8963	126.761
LOC107759615	NW_015867332.1:44989-52707	protein_coding	57.6347	0.872598	0.381297	2.2885	0.0221085	0.103435	44.019	27.4414	50.2837	62.7102	65.9565	95.3975
LOC107759616	NW_015867332.1:53404-62767	protein_coding	57.4939	-0.0403549	0.351739	-0.11473	0.908659	0.957459	48.7353	69.7469	57.2675	68.7401	45.5875	54.8862
LOC107759617	NW_015867332.1:64046-67013	protein_coding	182.271	0.0194612	0.256869	0.0757632	0.939608	0.971091	198.085	192.09	152.248	171.85	213.389	165.965
LOC107759618	NW_015867332.1:69179-72913	protein_coding	6719.04	-0.797349	0.209105	-3.81315	0.000137208	0.00316043	9319.45	7214.81	9056.65	5278.51	5097.08	4347.77
LOC107759619	NW_015867334.1:1399-8329	protein_coding	0.536102	2.39442	3.33174	0.718669	0.472345	NA	0	0	0	0.602983	0	2.61363
LOC107759620	NW_015867352.1:16087-16612	protein_coding	0	NA	NA	NA	NA	NA	0	0	0	0	0	0
LOC107759621	NW_015867352.1:18443-20580	protein_coding	131.022	0.948239	0.482314	1.96602	0.0492962	0.175154	48.7353	124.63	94.9803	124.817	98.9347	294.033
LOC107759622	NW_015793273.1:24044-29091	protein_coding	0	NA	NA	NA	NA	NA	0	0	0	0	0	0
LOC107759623	NW_015867357.1:6553-8034	protein_coding	392.969	-0.189697	0.267023	-0.710414	0.477447	0.695651	389.096	530.534	336.621	345.509	430.657	325.397
LOC107759625	NW_015867363.1:25934-26704	protein_coding	0	NA	NA	NA	NA	NA	0	0	0	0	0	0
LOC107759626	NW_015867363.1:31270-34785	protein_coding	2.45771	0.422919	1.52013	0.278212	0.780849	NA	0.786053	0	5.58707	1.20597	1.9399	5.22726
LOC107759628	NW_015867373.1:163657-163989	protein_coding	275.256	-0.597209	0.254514	-2.34647	0.0189524	0.0938813	272.76	351.021	370.144	181.498	239.577	236.533
LOC107759629	NW_015867373.1:2288-8932	protein_coding	159.696	0.432428	0.297164	1.45518	0.145619	0.35048	169.788	124.63	113.138	212.25	195.929	142.443
LOC107759631	NW_015867373.1:122209-127749	protein_coding	76.1672	-0.0973101	0.297883	-0.326672	0.743916	0.872394	84.8938	67.4602	83.8061	77.7848	65.9565	77.1021
LOC107759632	NW_015867373.1:173375-176889	protein_coding	21.0317	1.19849	0.499301	2.40033	0.0163802	0.0849348	11.0047	16.0075	11.1741	26.5313	26.1886	35.284
LOC107759633	NW_015867373.1:177095-183518	protein_coding	144.506	0.529434	0.353227	1.49885	0.133912	0.332563	149.35	110.909	93.5835	198.381	105.724	209.09
LOC107759634	NW_015867373.1:78007-78426	protein_coding	0	NA	NA	NA	NA	NA	0	0	0	0	0	0
LOC107759635	NW_015867385.1:109450-109845	protein_coding	0	NA	NA	NA	NA	NA	0	0	0	0	0	0
LOC107759636	NW_015867385.1:112918-115620	protein_coding	108.903	-0.57667	0.331023	-1.74208	0.0814937	0.242076	133.629	129.203	129.899	109.14	97.9647	53.5794
LOC107759637	NW_015793273.1:94048-96450	protein_coding	0	NA	NA	NA	NA	NA	0	0	0	0	0	0
LOC107759638	NW_015867408.1:36795-38713	protein_coding	1538.55	0.415264	0.228857	1.81451	0.0695988	0.218463	1285.98	1458.97	1211	1977.18	1392.85	1905.34
LOC107779511	NW_015905249.1:82064-84347	protein_coding	11.4877	2.88658	0.792377	3.64293	0.000269549	0.0051171	3.14421	3.43018	1.39677	23.5163	12.6093	24.8295	At4g33270	Cell division cycle 20.2, cofactor of APC complex-like				protein ubiquitination
LOC107759640	NW_015867414.1:3805-6733	protein_coding	77.4847	-0.526288	0.386363	-1.36216	0.173148	0.389186	104.545	91.4714	79.6158	88.0355	65.9565	35.284
LOC107759641	NW_015867414.1:21631-26346	protein_coding	137.373	-0.179093	0.30696	-0.58344	0.559597	0.757057	176.862	130.347	128.503	110.346	109.604	168.579
LOC107759642	NW_015867420.1:65754-69268	protein_coding	1401.41	-0.651763	0.184152	-3.53926	0.000401252	0.00683497	1752.9	1719.66	1664.95	1022.66	1191.1	1057.21
LOC107759643	NW_015867421.1:7-1785	protein_coding	4.67222	-0.114545	0.967733	-0.118364	0.905779	NA	4.71632	4.57357	5.58707	6.02983	5.81969	1.30681
LOC107827522	NW_015847726.1:4407-11508	protein_coding	14.4791	2.8848	0.765418	3.76891	0.000163959	0.00358162	3.93027	2.28678	4.19031	37.3849	11.6394	27.4431	AT1G18670	Probable serine/threonine-protein kinase At1g54610. AT:Protein kinase superfamily protein(IBS1)
LOC107759645	NW_015867426.1:28184-29284	protein_coding	0	NA	NA	NA	NA	NA	0	0	0	0	0	0
LOC107759646	NW_015867426.1:53554-54231	protein_coding	0	NA	NA	NA	NA	NA	0	0	0	0	0	0
LOC107759647	NW_015867426.1:21867-24677	protein_coding	58.8028	-0.655737	0.394873	-1.66063	0.0967877	0.270868	66.8145	69.7469	81.0126	65.1222	42.6777	27.4431
LOC107759648	NW_015867434.1:1989-4916	protein_coding	146.532	-0.20892	0.298906	-0.698949	0.484584	0.701078	169.001	122.343	178.786	107.934	133.853	167.272
LOC107759649	NW_015867434.1:6123-8886	protein_coding	77.2682	-0.450517	0.330367	-1.36369	0.172666	0.388543	64.4564	96.045	107.551	60.2983	62.0767	73.1816
LOC107759650	NW_015867435.1:21735-23683	protein_coding	5.11284	-0.650593	0.955284	-0.681047	0.495842	NA	3.14421	4.57357	11.1741	3.01492	4.84974	3.92044
LOC107759652	NW_015867446.1:19141-20485	protein_coding	0	NA	NA	NA	NA	NA	0	0	0	0	0	0
LOC107759653	NW_015867446.1:21232-24729	protein_coding	941.143	-0.64048	0.249928	-2.56266	0.0103873	0.0621272	1326.86	939.869	1174.68	890.606	699.332	615.51
LOC107759654	NW_015867446.1:26102-30044	protein_coding	297.144	-0.425852	0.223643	-1.90416	0.0568898	0.191921	306.561	393.327	322.654	255.665	258.976	245.681
LOC107759655	NW_015867448.1:1143-4396	protein_coding	2.34375	0.439756	1.97247	0.222947	0.823576	NA	0	3.43018	2.79354	7.83878	0	0
LOC107759657	NW_015867459.1:83021-86422	protein_coding	76.743	0.0946141	0.53502	0.176842	0.859632	0.934075	106.117	77.7507	39.1095	122.406	86.3254	28.7499
LOC107759658	NW_015867459.1:115844-118863	protein_coding	90.612	0.947928	0.714978	1.32581	0.184901	0.404847	137.559	32.015	15.3645	226.722	60.1368	71.8748
LOC107759659	NW_015867459.1:60247-60920	protein_coding	82.2332	-0.986208	0.675805	-1.45931	0.144481	0.348558	174.504	72.0337	82.4093	114.567	40.7378	9.1477
LOC107759660	NW_015793274.1:19853-24305	protein_coding	0	NA	NA	NA	NA	NA	0	0	0	0	0	0
LOC107759661	NW_015867465.1:25659-26490	protein_coding	349.649	-0.974165	0.398562	-2.4442	0.0145173	0.0781081	713.736	356.738	319.86	329.832	150.342	227.386
LOC107759662	NW_015867465.1:29002-31325	protein_coding	1.68007	2.18553	1.85017	1.18126	0.2375	NA	1.57211	0	0	3.6179	0.969948	3.92044
LOC107759663	NW_015867502.1:7-2067	protein_coding	95.7177	-0.0862953	0.339587	-0.254118	0.799404	0.903503	75.4611	83.4676	138.28	95.8743	102.814	78.4089
LOC107759664	NW_015867509.1:47061-47984	protein_coding	0	NA	NA	NA	NA	NA	0	0	0	0	0	0
LOC107759665	NW_015867509.1:48436-49175	protein_coding	0	NA	NA	NA	NA	NA	0	0	0	0	0	0
LOC107759666	NW_015867509.1:21680-28554	protein_coding	565.882	-0.157144	0.322338	-0.487513	0.625895	0.801576	439.404	854.114	497.25	522.183	657.625	424.715
LOC107759669	NW_015793274.1:9127-13368	protein_coding	0	NA	NA	NA	NA	NA	0	0	0	0	0	0
LOC107759670	NW_015867525.1:149260-157228	protein_coding	96.7309	0.697677	0.280855	2.48412	0.0129872	0.0726182	62.0982	77.7507	82.4093	121.803	113.484	122.841
LOC107759671	NW_015867525.1:158565-160765	protein_coding	1917.54	-0.291157	0.355066	-0.820007	0.412212	0.644161	1394.46	2282.21	2653.86	1025.07	1883.64	2266.02
LOC107759672	NW_015867525.1:1799-3557	protein_coding	0	NA	NA	NA	NA	NA	0	0	0	0	0	0
LOC107759673	NW_015867525.1:51070-53331	protein_coding	0.835456	-0.689813	2.56742	-0.26868	0.788176	NA	0.786053	2.28678	0	0	1.9399	0
LOC107759674	NW_015867525.1:138944-146804	protein_coding	0.804944	0.195411	2.59258	0.0753731	0.939918	NA	0	2.28678	0	0.602983	1.9399	0
LOC107759675	NW_015867532.1:161-976	protein_coding	1.94968	0.762973	1.49677	0.509746	0.61023	NA	1.57211	0	2.79354	1.80895	2.90984	2.61363
LOC107759676	NW_015867534.1:6315-13283	protein_coding	3.30506	1.2372	1.4163	0.87354	0.382369	NA	5.50237	0	0	3.6179	6.78963	3.92044
LOC107759677	NW_015793279.1:1247-2887	lncRNA	0	NA	NA	NA	NA	NA	0	0	0	0	0	0
LOC107759678	NW_015867547.1:92374-93492	protein_coding	0	NA	NA	NA	NA	NA	0	0	0	0	0	0
LOC107759679	NW_015867547.1:73734-79717	protein_coding	138.557	0.27094	0.34514	0.785015	0.432445	0.660585	90.3961	118.913	167.612	109.743	155.192	189.488
LOC107759680	NW_015867547.1:82253-87442	protein_coding	232.506	-0.526599	0.238167	-2.21105	0.0270325	0.11849	255.467	254.977	312.876	185.719	171.681	214.318
LOC107759681	NW_015867547.1:68088-69828	protein_coding	56.0071	0.471909	0.345928	1.36418	0.172511	0.388425	39.3027	59.4564	41.9031	57.8864	66.9264	70.568
LOC107759682	NW_015867563.1:1764-3082	lncRNA	1.62511	3.99533	2.48433	1.60821	0.107788	NA	0	0	0	0.602983	0	9.1477
LOC107759683	NW_015867567.1:69-1153	protein_coding	7.61026	-0.779484	0.783798	-0.994496	0.319981	0.559478	10.2187	12.5773	5.58707	3.6179	5.81969	7.84089
LOC107759684	NW_015793281.1:15009-31572	protein_coding	120.431	0.233819	0.294779	0.793201	0.427661	0.656929	92.7543	118.913	120.122	113.964	113.484	163.352
LOC107759685	NW_015867568.1:3560-4569	protein_coding	0.100497	0.698109	4.07685	0.171237	0.864037	NA	0	0	0	0.602983	0	0
LOC107759686	NW_015867568.1:12853-15877	lncRNA	0	NA	NA	NA	NA	NA	0	0	0	0	0	0
LOC107759687	NW_015867590.1:13749-17270	protein_coding	35.4008	-0.511824	0.712363	-0.718487	0.472457	0.692105	18.0792	77.7507	29.3321	19.8984	58.1969	9.1477
LOC107759688	NW_015867604.1:65952-66329	protein_coding	0	NA	NA	NA	NA	NA	0	0	0	0	0	0
LOC107759689	NW_015867607.1:28714-30199	protein_coding	0	NA	NA	NA	NA	NA	0	0	0	0	0	0
LOC107759690	NW_015867607.1:57987-78383	protein_coding	0	NA	NA	NA	NA	NA	0	0	0	0	0	0
LOC107759691	NW_015867607.1:108784-117024	protein_coding	217.894	0.634035	0.265789	2.38548	0.017057	0.087438	198.085	131.49	181.58	236.369	261.886	297.954
LOC107759693	NW_015867607.1:178229-179006	protein_coding	0	NA	NA	NA	NA	NA	0	0	0	0	0	0
LOC107759694	NW_015793281.1:71024-71437	protein_coding	0	NA	NA	NA	NA	NA	0	0	0	0	0	0
LOC107806960	NW_015943658.1:6460-12191	protein_coding	9.45902	2.87518	0.884552	3.25044	0.00115227	0.0141288	3.93027	2.28678	0	19.2955	11.6394	19.6022	At2g28190	superoxide dismutase	SUPEROXIDE DISMUTASE [CU-ZN] 2, CHLOROPLASTIC (PTHR10003:SF95)	oxidoreductase		response to stress
LOC107806793	NW_015943312.1:38832-55290	protein_coding	24.4689	2.86817	0.655757	4.37383	1.22084e-05	0.000524748	3.93027	5.71696	8.38061	31.3551	24.2487	73.1816	At3g50590	Syntaxin-binding protein 5-like. AT:Transducin/WD40 repeat-like superfamily protein		protein transport
LOC107759697	NW_015867634.1:21955-24285	protein_coding	0	NA	NA	NA	NA	NA	0	0	0	0	0	0
LOC107759698	NW_015867634.1:87-5792	protein_coding	196.684	-0.0607387	0.371434	-0.163525	0.870105	0.93942	258.612	226.392	117.329	223.707	225.998	128.068
LOC107759699	NW_015867634.1:7848-11744	protein_coding	20.0834	1.40062	0.621438	2.25384	0.0242063	0.110161	7.07448	14.8641	11.1741	23.5163	15.5192	48.3521
LOC107759700	NW_015793281.1:89933-97131	protein_coding	209.242	-0.289778	0.348542	-0.8314	0.405748	0.638312	248.393	209.241	234.657	287.623	143.552	131.988
LOC107759701	NW_015867637.1:1514-2303	protein_coding	0	NA	NA	NA	NA	NA	0	0	0	0	0	0
LOC107759702	NW_015867637.1:16755-27164	protein_coding	471.724	0.185925	0.21979	0.845923	0.397596	0.630852	505.432	379.606	438.585	535.449	469.455	501.817
LOC107759703	NW_015867641.1:601-4186	protein_coding	5882.95	-0.827251	0.311499	-2.65571	0.00791423	0.0518867	5185.59	9267.2	8122.21	3356.81	5712.02	3653.85
LOC107759704	NW_015867646.1:5161-7072	protein_coding	1230.02	-0.418482	0.213083	-1.96394	0.0495368	0.175744	1211.31	1596.18	1414.93	1016.63	1168.79	972.27
LOC107759705	NW_015793281.1:64407-70207	protein_coding	40.7953	-0.532974	0.373988	-1.42511	0.154126	0.362845	43.2329	48.0225	54.474	37.9879	34.9181	26.1363
LOC107783130	NW_015909366.1:31320-34606	protein_coding	25.3662	2.86687	0.690396	4.1525	3.28856e-05	0.00110135	7.07448	5.71696	5.58707	69.3431	51.4072	13.0681	At2g44380	unknown. AR:At2g44380, Cysteine/Histidine-rich C1 domain family protein
LOC107759708	NW_015867677.1:34507-36470	lncRNA	172.566	-0.0669924	0.318769	-0.21016	0.833543	0.921096	133.629	186.373	209.515	118.185	196.899	190.795
LOC107759709	NW_015867677.1:60983-62885	protein_coding	0.190565	-1.20042	4.08047	-0.294186	0.768616	NA	0	1.14339	0	0	0	0
LOC107759710	NW_015867683.1:26170-27114	protein_coding	0	NA	NA	NA	NA	NA	0	0	0	0	0	0
LOC107759711	NW_015867683.1:32476-34054	lncRNA	0	NA	NA	NA	NA	NA	0	0	0	0	0	0
LOC107759712	NW_015787285.1:38225-45155	protein_coding	620.97	-0.438258	0.261603	-1.67528	0.0938791	0.265506	647.708	660.881	833.871	399.175	541.231	642.953
LOC107759713	NW_015867686.1:1458-9537	protein_coding	17.8808	0.306521	0.598139	0.512458	0.608331	0.789567	25.9398	9.14714	12.5709	22.3104	24.2487	13.0681
LOC107759714	NW_015867689.1:41-844	protein_coding	44.1197	-0.493887	0.505695	-0.976649	0.328743	0.567657	37.7306	42.3055	74.0287	21.1044	28.1285	61.4203
LOC107759715	NW_015867690.1:46-7654	protein_coding	78.2982	-0.238316	0.314754	-0.75715	0.44896	0.673553	88.038	78.8941	87.9964	88.0355	56.257	70.568
LOC107759716	NW_015867691.1:14317-15498	protein_coding	0	NA	NA	NA	NA	NA	0	0	0	0	0	0
LOC107759717	NW_015793281.1:79066-88388	protein_coding	18.8762	-0.0074228	0.504624	-0.0147096	0.988264	0.994205	20.4374	17.1509	19.5548	21.7074	21.3389	13.0681
LOC107759718	NW_015867691.1:20886-22335	protein_coding	0	NA	NA	NA	NA	NA	0	0	0	0	0	0
LOC107759719	NW_015867703.1:2433-9693	lncRNA	43.8335	1.32767	0.556515	2.38569	0.0170472	0.0874096	17.2932	20.5811	37.7128	76.5788	23.2787	87.5566
LOC107759721	NW_015867717.1:4395-8875	protein_coding	545.261	0.344654	0.381829	0.902639	0.366718	0.602898	628.843	571.696	240.244	729.007	673.144	428.635
LOC107759722	NW_015867717.1:12100-17200	protein_coding	0	NA	NA	NA	NA	NA	0	0	0	0	0	0
LOC107759723	NW_015867717.1:17321-22604	protein_coding	681.747	-0.0676536	0.265088	-0.255211	0.79856	0.902942	696.443	666.598	731.907	771.215	764.319	459.999
LOC107759724	NW_015867717.1:87178-93017	protein_coding	165.247	-0.574576	0.295559	-1.94403	0.0518914	0.180933	200.444	166.935	227.673	170.644	121.243	104.545
LOC107759725	NW_015867717.1:132426-138200	protein_coding	288.799	0.140441	0.25218	0.556909	0.57759	0.769322	314.421	250.403	259.799	334.053	333.662	240.454
LOC107759726	NW_015867717.1:94375-96100	protein_coding	0	NA	NA	NA	NA	NA	0	0	0	0	0	0
LOC107759727	NW_015867717.1:104721-105822	protein_coding	0.217802	0.769638	4.07423	0.188904	0.850168	NA	0	0	0	0	0	1.30681
LOC107759728	NW_015867717.1:108863-111646	protein_coding	0	NA	NA	NA	NA	NA	0	0	0	0	0	0
LOC107759729	NW_015867717.1:126008-128279	protein_coding	1.42293	1.89783	1.88216	1.00833	0.313296	NA	1.57211	0	0	2.41193	1.9399	2.61363
LOC107759730	NW_015867726.1:122645-123063	protein_coding	0	NA	NA	NA	NA	NA	0	0	0	0	0	0
LOC107759731	NW_015867726.1:147476-147925	protein_coding	0	NA	NA	NA	NA	NA	0	0	0	0	0	0
LOC107759732	NW_015867726.1:21916-25460	protein_coding	2152.93	-0.585089	0.226648	-2.58149	0.00983756	0.0599905	3109.63	2094.69	2546.31	1860.2	1635.33	1671.42
LOC107759733	NW_015867726.1:52577-54297	protein_coding	8.01652	-0.287255	0.853434	-0.336588	0.736428	0.867786	5.50237	13.7207	6.98384	2.41193	11.6394	7.84089
LOC107759734	NW_015867726.1:74041-79909	protein_coding	3.28487	2.0501	1.26448	1.62129	0.104955	NA	2.35816	1.14339	0	4.82386	4.84974	6.53407
LOC107759735	NW_015867726.1:86179-88078	protein_coding	1334.17	-0.595704	0.431736	-1.37979	0.167652	0.381756	2422.62	1380.07	1015.45	1675.69	950.549	560.623
LOC107759736	NW_015867726.1:162759-167356	protein_coding	1293.63	-0.540055	0.216735	-2.49177	0.0127108	0.0713937	1326.07	1646.49	1628.63	1157.73	1103.8	899.088
LOC107759737	NW_015867726.1:184912-188079	protein_coding	1.87508	-1.35526	2.15577	-0.628664	0.529569	NA	0	8.00375	0	0	1.9399	1.30681
LOC107759738	NW_015867726.1:55607-57321	protein_coding	0	NA	NA	NA	NA	NA	0	0	0	0	0	0
LOC107759739	NW_015867726.1:189845-190550	protein_coding	8.6023	-0.749939	0.76485	-0.980505	0.326837	0.565861	18.0792	6.86035	6.98384	6.02983	5.81969	7.84089
LOC107759740	NW_015787843.1:18776-20311	lncRNA	93.4335	0.396999	0.407512	0.974203	0.329956	0.568851	108.475	78.8941	54.474	129.641	129.003	60.1135
LOC107759742	NW_015867727.1:1487-2574	protein_coding	170.565	-0.874505	0.264734	-3.30334	0.000955416	0.0124022	180.006	244.686	237.451	105.522	132.883	122.841
LOC107759743	NW_015867739.1:82987-86004	lncRNA	1.49901	-1.75696	1.84737	-0.951065	0.341571	NA	2.35816	3.43018	1.39677	1.80895	0	0
LOC107759744	NW_015867748.1:42152-43267	protein_coding	791.689	0.0593589	0.529814	0.112037	0.910794	0.958485	1005.36	344.161	977.738	1542.43	407.378	473.067
LOC107759747	NW_015867753.1:25259-32956	protein_coding	459.454	-0.162042	0.195276	-0.82981	0.406646	0.639143	503.074	490.515	462.33	455.252	432.597	412.953
LOC107759748	NW_015867753.1:35652-37719	protein_coding	5.31105	-0.306493	0.958894	-0.319632	0.749247	NA	10.2187	5.71696	1.39677	5.42685	3.87979	5.22726
LOC107759749	NW_015867757.1:5413-8293	protein_coding	0	NA	NA	NA	NA	NA	0	0	0	0	0	0
LOC107774982	NW_015796534.1:15893-20023	protein_coding	39.0896	2.8659	0.470756	6.08787	1.14423e-09	4.94174e-07	5.50237	13.7207	9.77738	65.7252	64.0166	75.7952	At4g02820	Pentatricopeptide repeat-containing protein At4g02820, mitochondrial-like				mRNA processing
LOC107759751	NW_015867757.1:101628-102959	protein_coding	52.1036	-0.120918	0.48369	-0.24999	0.802595	0.905361	33.8003	52.5961	78.219	76.5788	42.6777	28.7499
LOC107759752	NW_015867761.1:5923-6819	protein_coding	0	NA	NA	NA	NA	NA	0	0	0	0	0	0
LOC107759753	NW_015867761.1:11790-18476	protein_coding	116.76	0.0589904	0.255366	0.231004	0.817312	0.913089	106.117	112.052	125.709	123.009	117.364	116.306
LOC107759754	NW_015867770.1:41557-43945	protein_coding	79.0538	0.0848928	0.321797	0.263809	0.791927	0.899741	77.8193	81.1809	69.8384	62.7102	79.5357	103.238
LOC107759755	NW_015867793.1:134-6535	protein_coding	315.007	0.180924	0.244519	0.739918	0.45935	0.681813	319.924	235.539	329.637	311.742	318.143	375.056
LOC107759756	NW_015867809.1:14753-18412	protein_coding	24.2003	-0.0934184	0.656932	-0.142204	0.886919	0.947197	26.7258	33.1584	15.3645	25.9283	38.7979	5.22726
LOC107759757	NW_015867809.1:27282-32493	protein_coding	1027.17	0.071757	0.272956	0.262888	0.792637	0.900083	779.765	995.895	1229.16	830.911	1042.69	1284.6
LOC107759758	NW_015867809.1:77013-86326	protein_coding	75.3645	-0.741748	0.296613	-2.50073	0.0123938	0.070161	93.5403	100.619	87.9964	49.4446	59.1668	61.4203
LOC107759759	NW_015793290.1:32130-36947	protein_coding	2539.46	-0.674833	0.274685	-2.45675	0.01402	0.0764044	2461.92	3417.6	3487.73	1403.74	2143.58	2322.21
LOC107759760	NW_015867809.1:118287-121036	protein_coding	157.191	0.0796578	0.287339	0.277226	0.781607	0.893853	128.127	176.082	153.645	126.023	165.861	193.409
LOC107759761	NW_015867809.1:121337-126485	protein_coding	46.6851	0.0313154	0.412598	0.0758981	0.9395	0.971024	58.954	51.4527	27.9354	56.6804	48.4974	36.5908
LOC107759762	NW_015867809.1:134716-137643	protein_coding	265.583	-0.1111	0.247059	-0.449692	0.652933	0.8186	330.928	250.403	245.831	276.769	264.796	224.772
LOC107759763	NW_015867809.1:137751-150161	protein_coding	165.595	0.257048	0.258672	0.993722	0.320358	0.559764	127.341	148.641	177.39	176.674	164.891	198.636
LOC107759765	NW_015867825.1:13120-15195	lncRNA	13.6386	-0.137485	0.572273	-0.240244	0.810141	0.909514	14.149	16.0075	12.5709	10.8537	16.4891	11.7613
LOC107759766	NW_015867826.1:786-1627	lncRNA	0	NA	NA	NA	NA	NA	0	0	0	0	0	0
LOC107759767	NW_015867831.1:6-3171	protein_coding	491.156	-0.881956	0.286319	-3.08032	0.00206778	0.0210704	557.312	515.67	836.664	296.668	313.293	427.328
LOC107759768	NW_015867831.1:3038-11334	protein_coding	2.82996	0.509739	1.3802	0.369322	0.711888	NA	3.14421	2.28678	1.39677	3.6179	0	6.53407
LOC107759769	NW_015867834.1:13193-14749	protein_coding	0	NA	NA	NA	NA	NA	0	0	0	0	0	0
LOC107759771	NW_015867839.1:758-1917	protein_coding	80.3361	0.666478	0.756017	0.881566	0.378012	0.613271	13.3629	24.0112	149.454	47.0327	75.6559	172.5
LOC107759772	NW_015867872.1:5106-6822	lncRNA	0	NA	NA	NA	NA	NA	0	0	0	0	0	0
LOC107759773	NW_015867876.1:1257-2585	protein_coding	0.37946	1.89433	3.77847	0.501349	0.616125	NA	0	0	0	0	0.969948	1.30681
LOC107759774	NW_015867876.1:8268-9641	protein_coding	0.131009	-1.20042	4.08047	-0.294186	0.768616	NA	0.786053	0	0	0	0	0
LOC107759775	NW_015793298.1:14126-15220	lncRNA	0	NA	NA	NA	NA	NA	0	0	0	0	0	0
LOC107759777	NW_015867876.1:2942-4865	protein_coding	0	NA	NA	NA	NA	NA	0	0	0	0	0	0
LOC107759778	NW_015867876.1:5131-7046	protein_coding	0	NA	NA	NA	NA	NA	0	0	0	0	0	0
LOC107759779	NW_015867887.1:4756-5868	protein_coding	108.524	-0.548605	0.273743	-2.00409	0.0450603	0.164952	138.345	130.347	118.725	101.904	83.4155	78.4089
LOC107759780	NW_015867910.1:7-2984	protein_coding	114.51	0.732733	0.268971	2.72421	0.00644551	0.0453852	78.6053	91.4714	87.9964	124.817	155.192	148.977
LOC107759781	NW_015793299.1:58596-60157	protein_coding	0	NA	NA	NA	NA	NA	0	0	0	0	0	0
LOC107759782	NW_015867918.1:8015-13442	protein_coding	499.364	-0.38933	0.275327	-1.41407	0.157343	0.367485	449.622	597.994	650.894	320.787	494.673	482.215
LOC107759783	NW_015867922.1:33036-34631	protein_coding	0	NA	NA	NA	NA	NA	0	0	0	0	0	0
LOC107759784	NW_015867922.1:58092-60826	protein_coding	128.605	-0.273756	0.393964	-0.694876	0.487133	0.703	213.806	112.052	96.377	157.379	101.845	90.1702
LOC107759785	NW_015867922.1:142985-149357	protein_coding	218.655	-0.101449	0.241702	-0.419726	0.674685	0.832679	218.523	196.663	263.989	206.823	195.929	229.999
LOC107759786	NW_015867929.1:1347-2309	protein_coding	0	NA	NA	NA	NA	NA	0	0	0	0	0	0
LOC107759787	NW_015867942.1:9690-15644	protein_coding	16.5851	1.7077	0.71481	2.38903	0.0168929	0.0868226	5.50237	6.86035	11.1741	24.1193	8.72953	43.1249
LOC107759789	NW_015867948.1:8682-9299	protein_coding	0	NA	NA	NA	NA	NA	0	0	0	0	0	0
LOC107759790	NW_015867960.1:51283-52296	protein_coding	20.7311	1.5768	0.673176	2.34233	0.0191638	0.0946795	3.14421	8.00375	20.9515	21.7074	30.0684	40.5112
LOC107759791	NW_015867960.1:29443-34880	protein_coding	175.095	-0.293226	0.29809	-0.983682	0.325272	0.564683	150.922	188.66	238.847	121.803	176.531	173.806
LOC107759792	NW_015787844.1:15443-16150	lncRNA	0	NA	NA	NA	NA	NA	0	0	0	0	0	0
LOC107759793	NW_015867960.1:49214-50849	protein_coding	0.190565	-1.20042	4.08047	-0.294186	0.768616	NA	0	1.14339	0	0	0	0
LOC107759794	NW_015867964.1:45401-47182	protein_coding	0	NA	NA	NA	NA	NA	0	0	0	0	0	0
LOC107759795	NW_015867964.1:48690-50419	lncRNA	0	NA	NA	NA	NA	NA	0	0	0	0	0	0
LOC107759796	NW_015793302.1:8358-12373	protein_coding	0	NA	NA	NA	NA	NA	0	0	0	0	0	0
LOC107759797	NW_015867969.1:15570-28613	protein_coding	65.5943	0.217066	0.353441	0.614151	0.539115	0.741803	77.0332	46.8791	57.2675	74.7699	55.287	82.3293
LOC107759798	NW_015867969.1:31095-34617	protein_coding	3.61261	-0.261183	1.21278	-0.215359	0.829488	NA	2.35816	2.28678	6.98384	0.602983	2.90984	6.53407
LOC107759799	NW_015867979.1:67136-70518	lncRNA	11.7466	0.858462	0.664128	1.29262	0.196144	0.419863	6.28843	8.00375	11.1741	19.2955	8.72953	16.9886
LOC107759800	NW_015867979.1:72459-77368	protein_coding	141.444	-0.268076	0.314733	-0.851759	0.394348	0.628317	199.658	131.49	132.693	162.202	111.544	111.079
LOC107759801	NW_015867979.1:105765-132064	protein_coding	271.303	-0.370033	0.221198	-1.67286	0.0943552	0.266419	327.784	277.844	311.479	220.089	258.006	232.613
LOC107759802	NW_015867979.1:101842-105573	protein_coding	3.8325	-0.87035	1.14021	-0.763322	0.445271	NA	4.71632	3.43018	6.98384	3.01492	4.84974	0
LOC107759803	NW_015867979.1:132758-135870	protein_coding	319.513	-0.497615	0.584197	-0.851793	0.394329	0.628311	539.233	442.493	141.074	422.691	299.714	71.8748
LOC107759804	NW_015867979.1:156243-159337	protein_coding	20.8846	-0.93583	0.548948	-1.70477	0.0882371	0.25503	36.1584	17.1509	29.3321	19.8984	9.69948	13.0681
LOC107759805	NW_015867993.1:5622-6182	protein_coding	0.232795	-1.20042	4.08047	-0.294186	0.768616	NA	0	0	1.39677	0	0	0
LOC107759806	NW_015793302.1:12468-15377	lncRNA	0	NA	NA	NA	NA	NA	0	0	0	0	0	0
LOC107759807	NW_015867993.1:10481-12318	protein_coding	451.461	-0.224764	0.283913	-0.791665	0.428556	0.657586	597.4	531.677	329.637	460.679	368.58	420.794
LOC107759808	NW_015867993.1:7655-9398	protein_coding	0.51214	-2.6161	3.34953	-0.781035	0.434782	NA	0.786053	2.28678	0	0	0	0
LOC107759809	NW_015867995.1:5-2857	protein_coding	15.0038	1.33733	0.635901	2.10305	0.0354613	0.141693	11.0047	6.86035	6.98384	15.6776	15.5192	33.9772
LOC107759810	NW_015868019.1:48632-49233	protein_coding	0	NA	NA	NA	NA	NA	0	0	0	0	0	0
LOC107759811	NW_015868019.1:8790-9901	lncRNA	57.3215	0.137424	0.436275	0.314994	0.752766	0.87714	53.4516	48.0225	61.4578	29.5462	75.6559	75.7952
LOC107759812	NW_015868019.1:122844-124769	protein_coding	600.142	-0.568389	0.227151	-2.50225	0.0123407	0.0699275	773.476	638.013	740.287	521.58	531.531	395.965
LOC107759813	NW_015793303.1:44230-46141	protein_coding	0	NA	NA	NA	NA	NA	0	0	0	0	0	0
LOC107759814	NW_015868019.1:116944-118675	protein_coding	1.84094	-1.24229	1.63643	-0.759143	0.447767	NA	0.786053	5.71696	1.39677	1.20597	1.9399	0
LOC107759815	NW_015868021.1:1-5302	lncRNA	2.53083	-0.622346	1.33738	-0.465348	0.641682	NA	2.35816	1.14339	5.58707	1.20597	0.969948	3.92044
LOC107759816	NW_015868034.1:19234-20529	protein_coding	3.30016	-2.84224	1.38074	-2.05849	0.0395428	NA	3.14421	10.2905	4.19031	1.20597	0.969948	0
LOC107759817	NW_015868034.1:5771-7481	protein_coding	883.751	-0.663869	0.235904	-2.81415	0.00489058	0.0378249	1173.58	1047.35	1030.82	719.359	802.147	529.26
LOC107759818	NW_015868034.1:11525-18396	protein_coding	59.193	-0.583016	0.362101	-1.61009	0.107378	0.289297	73.889	66.3168	74.0287	58.4894	52.3772	30.0567
LOC107759819	NW_015868037.1:3226-8428	protein_coding	160.7	-0.426322	0.245075	-1.73956	0.0819363	0.242967	208.304	180.656	163.422	140.495	140.642	130.681
LOC107759820	NW_015868044.1:8413-10536	protein_coding	0.997114	-0.104786	2.44378	-0.0428786	0.965798	NA	0.786053	2.28678	0	0	2.90984	0
LOC107759821	NW_015868044.1:3537-6501	protein_coding	0.100497	0.698109	4.07685	0.171237	0.864037	NA	0	0	0	0.602983	0	0
LOC107759822	NW_015868045.1:5864-9374	protein_coding	59.0157	0.558199	0.485988	1.14859	0.250726	0.486742	70.7448	45.7357	26.5386	110.346	52.3772	48.3521
LOC107759823	NW_015793303.1:33825-34339	lncRNA	0	NA	NA	NA	NA	NA	0	0	0	0	0	0
LOC107759824	NW_015868045.1:13279-17992	protein_coding	9.01734	0.154453	0.750056	0.205922	0.836852	0.922754	11.7908	6.86035	6.98384	14.4716	4.84974	9.1477
LOC107759825	NW_015868045.1:49718-55085	protein_coding	934.866	-0.136723	0.204039	-0.670084	0.502804	0.715583	859.942	1005.04	1072.72	811.615	939.879	919.997
LOC107759826	NW_015868046.1:6229-6899	protein_coding	0	NA	NA	NA	NA	NA	0	0	0	0	0	0
LOC107759827	NW_015868046.1:7534-19204	protein_coding	0	NA	NA	NA	NA	NA	0	0	0	0	0	0
LOC107759830	NW_015793303.1:37668-43442	lncRNA	3.95379	1.85055	1.15722	1.59913	0.109791	NA	1.57211	3.43018	0	6.02983	4.84974	7.84089
LOC107759831	NW_015868053.1:186277-186699	protein_coding	0	NA	NA	NA	NA	NA	0	0	0	0	0	0
LOC107759832	NW_015868053.1:370777-376030	protein_coding	197.886	-0.511359	0.35966	-1.42178	0.155089	0.364252	176.862	267.554	252.815	96.4773	225.028	168.579
LOC107759833	NW_015868053.1:223847-226456	protein_coding	73.2209	-0.135533	0.363316	-0.373045	0.709115	0.852607	107.689	56.0262	65.6481	79.5938	61.1067	69.2612
LOC107759834	NW_015868053.1:318296-331955	protein_coding	144.212	0.308615	0.269152	1.14662	0.251538	0.48777	154.852	114.339	115.932	143.51	174.591	162.045
LOC107759836	NW_015868054.1:11528-12568	protein_coding	6.32648	1.1962	0.940642	1.27168	0.203485	0.429152	3.14421	4.57357	4.19031	15.6776	7.75958	2.61363
LOC107759837	NW_015868054.1:57491-58321	protein_coding	0.190565	-1.20042	4.08047	-0.294186	0.768616	NA	0	1.14339	0	0	0	0
LOC107759838	NW_015868054.1:196868-197614	protein_coding	0	NA	NA	NA	NA	NA	0	0	0	0	0	0
LOC107759839	NW_015868054.1:22723-24032	protein_coding	40.6272	0.492447	0.458158	1.07484	0.282446	0.522112	26.7258	35.4452	39.1095	47.0327	26.1886	69.2612
LOC107759840	NW_015868054.1:53855-55989	protein_coding	66.8815	0.137138	0.340588	0.402652	0.687205	0.840081	67.6006	48.0225	75.4255	72.9609	56.257	81.0225
LOC107759841	NW_015793320.1:81491-82373	lncRNA	0	NA	NA	NA	NA	NA	0	0	0	0	0	0
LOC107759842	NW_015868054.1:234296-236636	protein_coding	3221.62	0.486867	0.296086	1.64435	0.100105	0.2766	3261.33	3120.32	1666.34	3734.88	4210.54	3336.3
LOC107759843	NW_015868054.1:238708-240098	protein_coding	10.8349	0.819147	0.678688	1.20696	0.227449	0.459758	9.43264	6.86035	6.98384	15.6776	7.75958	18.2954
LOC107759844	NW_015868054.1:245349-256613	protein_coding	1341.73	-0.144271	0.190112	-0.758873	0.447928	0.672769	1536.73	1438.39	1250.11	1280.74	1275.48	1268.92
LOC107759846	NW_015868057.1:11146-12533	protein_coding	21.662	-0.417283	0.644402	-0.647551	0.517275	0.725813	12.5769	32.015	29.3321	6.63281	23.2787	26.1363
LOC107759847	NW_015868057.1:6176-10912	protein_coding	93.9292	0.254621	0.423822	0.600774	0.547991	0.74846	83.3216	122.343	51.6804	119.391	128.033	58.8067
LOC107759848	NW_015868057.1:13843-21986	protein_coding	609.045	0.330471	0.197575	1.67263	0.0943997	0.266488	515.651	517.957	585.246	652.428	649.865	733.123
LOC107759849	NW_015868059.1:1023-1365	protein_coding	0	NA	NA	NA	NA	NA	0	0	0	0	0	0
LOC107759850	NW_015787849.1:79856-89154	protein_coding	130.195	-0.29141	0.258372	-1.12787	0.259375	0.496581	136.773	158.932	134.09	121.803	102.814	126.761
LOC107759851	NW_015868062.1:5290-7182	protein_coding	2.48665	-0.125336	1.5498	-0.0808722	0.935544	NA	5.50237	2.28678	0	4.22088	2.90984	0
LOC107759852	NW_015868064.1:6277-8337	protein_coding	549.946	-0.14224	0.215013	-0.661542	0.508265	0.719172	562.814	609.428	557.311	445.001	534.441	590.68
LOC107759853	NW_015868068.1:28667-41713	protein_coding	270.389	0.338112	0.253386	1.33437	0.182081	0.401123	248.393	216.101	251.418	245.414	365.67	295.34
LOC107759854	NW_015868073.1:6224-9403	protein_coding	0.522569	-0.465926	2.9539	-0.157732	0.874668	NA	0.786053	1.14339	0	1.20597	0	0
LOC107759855	NW_015868073.1:84083-85624	protein_coding	1.47038	2.7572	1.93217	1.427	0.153581	NA	0.786053	0	0	1.20597	2.90984	3.92044
LOC107759856	NW_015868073.1:15143-22477	protein_coding	82.006	0.596239	0.317196	1.87972	0.0601462	0.198798	75.4611	60.5998	58.6643	95.2713	80.5057	121.534
LOC107759857	NW_015868073.1:9934-12942	lncRNA	3.70913	-0.153892	1.19461	-0.128822	0.897498	NA	0.786053	6.86035	4.19031	4.22088	0.969948	5.22726
LOC107759858	NW_015868073.1:75189-77188	protein_coding	96.5583	-0.235665	0.428625	-0.549817	0.582445	0.772093	47.1632	116.626	150.851	92.2564	97.9647	74.4884
LOC107818826	NW_015820377.1:12746-19695	protein_coding	15.1779	2.85894	0.730838	3.91186	9.15887e-05	0.00237781	5.50237	2.28678	2.79354	31.9581	14.5492	33.9772	At1g69490	unknown. AT:NAC transcription factor 29, AtNAC029, Protein NAC-LIKE, ACTIVATED BY AP3/PI, AtNAP
LOC107759860	NW_015868073.1:122716-125700	protein_coding	260.672	-0.371681	0.246771	-1.50618	0.132021	0.329684	329.356	230.965	321.257	218.28	225.028	239.147
LOC107759861	NW_015868073.1:65669-66571	protein_coding	0.42336	-2.2979	3.62757	-0.633454	0.526437	NA	0	1.14339	1.39677	0	0	0
LOC107759862	NW_015868073.1:129526-132486	lncRNA	23.5412	0.170216	0.521736	0.326248	0.744237	0.872573	31.4421	12.5773	22.3483	31.9581	19.399	23.5227
LOC107759863	NW_015868073.1:142421-144750	protein_coding	0.716343	-0.368429	3.08107	-0.119578	0.904817	NA	2.35816	0	0	0	1.9399	0
LOC107759864	NW_015868079.1:25273-27000	protein_coding	0	NA	NA	NA	NA	NA	0	0	0	0	0	0
LOC107759865	NW_015868079.1:30977-33543	protein_coding	449.372	0.0789514	0.347065	0.227483	0.820048	0.914667	658.713	329.297	322.654	567.407	458.785	359.374
LOC107759866	NW_015868079.1:33774-40480	protein_coding	265.016	0.0665209	0.252033	0.263938	0.791828	0.899692	215.379	298.425	262.593	238.178	261.886	313.635
LOC107759868	NW_015868090.1:47616-52091	lncRNA	0.292667	-0.192132	4.07423	-0.0471578	0.962387	NA	0.786053	0	0	0	0.969948	0
LOC107759869	NW_015868090.1:57306-59061	protein_coding	0.729942	-1.62599	2.6768	-0.607439	0.543559	NA	0.786053	2.28678	0	0	0	1.30681
LOC107759870	NW_015868090.1:56510-58050	lncRNA	0.47982	-0.790804	3.51648	-0.224885	0.822069	NA	1.57211	0	0	0	0	1.30681
LOC107759872	NW_015868090.1:60579-63791	protein_coding	5681.43	-0.0580138	0.210847	-0.275146	0.783204	0.894597	5438.7	5456.27	6492.18	4857.63	6441.42	5402.37
LOC107759873	NW_015868090.1:89209-98643	protein_coding	181.17	0.828509	0.274081	3.02286	0.00250395	0.0240038	151.708	114.339	124.312	232.751	188.17	275.738
LOC107759874	NW_015868092.1:7-4324	lncRNA	0	NA	NA	NA	NA	NA	0	0	0	0	0	0
LOC107759875	NW_015868099.1:309-1001	protein_coding	0	NA	NA	NA	NA	NA	0	0	0	0	0	0
LOC107782069	NW_015908271.1:20486-24129	lncRNA	24.9443	2.84058	0.768692	3.69535	0.000219588	0.00440675	8.64659	2.28678	6.98384	24.1193	17.4591	90.1702	na
LOC107759877	NW_015868099.1:46478-48777	lncRNA	12.2212	-0.0956974	0.662064	-0.144544	0.885071	0.946528	10.2187	10.2905	18.158	18.0895	8.72953	7.84089
LOC107759879	NW_015793334.1:42808-43647	protein_coding	1.1782	-2.49562	2.33233	-1.07001	0.284614	NA	1.57211	0	4.19031	0	0	1.30681
LOC107759880	NW_015868127.1:40497-40991	protein_coding	0	NA	NA	NA	NA	NA	0	0	0	0	0	0
LOC107759881	NW_015868128.1:734-2114	protein_coding	0	NA	NA	NA	NA	NA	0	0	0	0	0	0
LOC107759882	NW_015868129.1:2670-5369	protein_coding	21.248	1.01072	0.507302	1.99234	0.0463336	0.16804	9.43264	19.4377	13.9677	31.3551	27.1585	26.1363
LOC107759883	NW_015868133.1:34887-35453	protein_coding	0	NA	NA	NA	NA	NA	0	0	0	0	0	0
LOC107759885	NW_015868151.1:28701-35207	protein_coding	124.602	-0.0188518	0.401641	-0.046937	0.962563	0.982444	191.797	109.766	74.0287	160.996	96.0248	115
LOC107759886	NW_015793334.1:9802-13511	lncRNA	141.042	-0.447118	0.317865	-1.40663	0.159538	0.370455	183.15	112.052	192.754	126.023	95.0549	137.216
LOC107759889	NW_015868153.1:15155-21090	protein_coding	104.119	-0.84961	0.335543	-2.53205	0.0113398	0.0659134	110.047	176.082	114.535	57.8864	74.686	91.477
LOC107759891	NW_015868166.1:16317-17926	protein_coding	7.88446	-2.30557	1.02727	-2.24436	0.024809	0.111927	22.7955	4.57357	12.5709	5.42685	1.9399	0
LOC107759892	NW_015868166.1:26206-27545	protein_coding	0	NA	NA	NA	NA	NA	0	0	0	0	0	0
LOC107759893	NW_015868174.1:56181-62647	protein_coding	40.8	0.301959	0.735775	0.410395	0.681516	0.836754	74.6751	26.298	8.38061	85.0206	20.3689	30.0567
LOC107759894	NW_015868181.1:125711-138022	protein_coding	0.100497	0.698109	4.07685	0.171237	0.864037	NA	0	0	0	0.602983	0	0
LOC107759895	NW_015868187.1:18735-19581	protein_coding	0	NA	NA	NA	NA	NA	0	0	0	0	0	0
LOC107759896	NW_015868191.1:6081-10634	protein_coding	320.352	-0.658115	0.238952	-2.75417	0.00588406	0.0427024	321.496	411.621	444.172	232.148	273.525	239.147
LOC107759897	NW_015793334.1:51145-54119	lncRNA	8.23432	0.256683	0.769621	0.333519	0.738743	0.869025	7.86053	4.57357	9.77738	6.02983	6.78963	14.375
LOC107759898	NW_015868191.1:72327-76793	protein_coding	1644.94	-0.164375	0.215415	-0.763063	0.445426	0.670922	2038.24	1547.01	1628.63	1390.48	1694.5	1570.79
LOC107759899	NW_015868191.1:78367-82481	protein_coding	2.69957	0.632871	1.33433	0.4743	0.635286	NA	3.93027	2.28678	0	5.42685	1.9399	2.61363
LOC107759900	NW_015868191.1:110964-113427	protein_coding	207.312	-0.717857	0.313544	-2.28949	0.0220507	0.103234	281.407	201.237	289.131	107.934	166.831	197.329
LOC107759901	NW_015868191.1:139080-149355	protein_coding	17.7988	0.534873	0.544256	0.982759	0.325726	0.56506	13.3629	19.4377	11.1741	27.7372	19.399	15.6818
LOC107759902	NW_015868191.1:103630-105316	protein_coding	0	NA	NA	NA	NA	NA	0	0	0	0	0	0
LOC107759904	NW_015868195.1:3352-8596	protein_coding	510.542	0.557146	0.262194	2.12494	0.0335918	0.137028	380.45	367.029	491.663	477.563	604.277	742.271
LOC107759905	NW_015868204.1:12352-13783	protein_coding	0	NA	NA	NA	NA	NA	0	0	0	0	0	0
LOC107759906	NW_015868204.1:11435-12153	lncRNA	0	NA	NA	NA	NA	NA	0	0	0	0	0	0
LOC107759907	NW_015793337.1:26841-28755	protein_coding	1358.53	-0.247525	0.33704	-0.734407	0.462701	0.684296	999.86	1408.66	2015.54	892.415	1165.88	1668.8
LOC107759908	NW_015868224.1:119-592	protein_coding	0	NA	NA	NA	NA	NA	0	0	0	0	0	0
LOC107759909	NW_015868227.1:5585-6059	protein_coding	3.26211	-0.142112	1.34268	-0.105843	0.915707	NA	6.28843	1.14339	2.79354	5.42685	0	3.92044
LOC107759910	NW_015868245.1:851-1840	protein_coding	0	NA	NA	NA	NA	NA	0	0	0	0	0	0
LOC107759911	NW_015868248.1:35042-39339	protein_coding	438.551	0.0859003	0.221248	0.388253	0.697828	0.846108	484.209	400.187	391.095	477.563	398.649	479.601
LOC107785959	NW_015912783.1:41741-45137	lncRNA	19.5805	2.81084	0.924744	3.03959	0.002369	0.0231544	9.43264	4.57357	0	62.7102	6.78963	33.9772	na
LOC107814071	NW_015807577.1:8643-18517	protein_coding	9.75561	2.79071	0.803958	3.47121	0.000518115	0.00815575	2.35816	2.28678	2.79354	15.6776	18.429	16.9886	At4g39900	AT4g39900/T5J17_70, Adenine deaminase		membrane
LOC107759914	NW_015868250.1:9922-14001	protein_coding	275.602	-0.327823	0.223576	-1.46627	0.142575	0.345955	283.765	336.157	301.702	263.504	250.247	218.238
LOC107759915	NW_015868252.1:43700-44041	protein_coding	0	NA	NA	NA	NA	NA	0	0	0	0	0	0
LOC107759916	NW_015793337.1:92904-95086	protein_coding	4107.41	0.105656	0.233625	0.452246	0.651092	0.817645	3506.58	4071.62	4292.27	3298.32	4650.9	4824.76
LOC107759917	NW_015868252.1:14918-18346	protein_coding	151.464	0.262893	0.243117	1.08134	0.279544	0.519041	148.564	123.486	141.074	169.438	170.711	155.511
LOC107759919	NW_015868252.1:9366-11756	protein_coding	7.44971	0.351219	0.791512	0.443732	0.657237	0.821126	6.28843	9.14714	4.19031	7.2358	12.6093	5.22726
LOC107759920	NW_015868252.1:13127-13888	lncRNA	0	NA	NA	NA	NA	NA	0	0	0	0	0	0
LOC107759921	NW_015868264.1:42888-50344	protein_coding	0	NA	NA	NA	NA	NA	0	0	0	0	0	0
LOC107759922	NW_015868264.1:5925-6849	protein_coding	641.509	-0.765329	0.310854	-2.46202	0.0138158	0.0756394	947.98	807.235	669.052	525.801	602.338	296.647
LOC107759923	NW_015868286.1:1425-5350	protein_coding	0	NA	NA	NA	NA	NA	0	0	0	0	0	0
LOC107759924	NW_015868286.1:6142-9250	lncRNA	0	NA	NA	NA	NA	NA	0	0	0	0	0	0
LOC107759925	NW_015868300.1:111766-123541	protein_coding	380.889	-0.260216	0.218915	-1.18866	0.234573	0.468362	459.055	383.036	403.666	363.599	371.49	304.488
LOC107759927	NW_015868313.1:1856-2971	protein_coding	132.248	-0.0901948	0.486552	-0.185376	0.852934	0.93057	205.946	94.9016	108.948	220.089	100.875	62.7271
LOC107759928	NW_015868313.1:26330-26648	protein_coding	33.9426	-0.246749	0.396818	-0.621821	0.53406	0.737856	41.6608	35.4452	33.5224	36.782	26.1886	30.0567
LOC107759929	NW_015868316.1:126790-127491	protein_coding	0	NA	NA	NA	NA	NA	0	0	0	0	0	0
LOC107759930	NW_015868316.1:3561-27053	protein_coding	342.414	0.341768	0.214492	1.59338	0.111075	0.295882	307.347	323.58	275.163	385.306	414.168	348.919
LOC107759193	NW_015866040.1:29476-34032	protein_coding	7.53098	2.78986	1.033	2.70073	0.0069187	0.0474849	0	4.57357	1.39677	10.2507	10.6694	18.2954	At3g05130	RNA polymerase II-associated factor 1 homolog. AT:Paramyosin-like protein, T12H1.9 protein
LOC107759933	NW_015868316.1:136359-148108	protein_coding	336.326	0.718738	0.226426	3.17427	0.00150216	0.0169037	258.612	221.818	282.147	374.452	454.906	426.022
LOC107759934	NW_015868316.1:150486-157127	protein_coding	190.248	-0.0873424	0.318245	-0.27445	0.783739	0.894921	238.174	203.524	146.661	224.913	198.839	129.375
LOC107759935	NW_015868319.1:16813-17729	protein_coding	737.959	-0.0851268	0.20851	-0.408262	0.683081	0.837857	698.801	720.337	860.409	651.222	776.928	720.055
LOC107759936	NW_015868326.1:6130-11941	protein_coding	251.248	-0.452995	0.262562	-1.72529	0.084476	0.247979	240.532	291.565	339.415	180.895	251.216	203.863
LOC107759937	NW_015868326.1:12708-14548	protein_coding	79.657	-0.165544	0.68077	-0.243171	0.807873	0.908296	75.4611	137.207	40.5063	98.8892	115.424	10.4545
LOC107759938	NW_015868330.1:43425-44447	protein_coding	0	NA	NA	NA	NA	NA	0	0	0	0	0	0
LOC107759939	NW_015868330.1:34307-36615	protein_coding	54.9648	-0.00768017	0.523993	-0.014657	0.988306	0.994205	68.3866	65.1734	32.1257	71.755	72.7461	19.6022
LOC107759940	NW_015868350.1:2899-7199	protein_coding	38.9252	1.44825	0.609753	2.37514	0.0175422	0.0890776	32.2282	8.00375	22.3483	100.095	32.9782	37.8976
LOC107759941	NW_015793347.1:18833-32383	protein_coding	0	NA	NA	NA	NA	NA	0	0	0	0	0	0
LOC107759942	NW_015868352.1:188-3118	protein_coding	63.6023	0.358501	0.324366	1.10523	0.269058	0.507156	63.6703	57.1696	46.0934	81.4027	64.0166	69.2612
LOC107759943	NW_015868365.1:1840-11239	protein_coding	97.2797	0.0639373	0.354307	0.180457	0.856794	0.93267	69.9587	114.339	100.567	76.5788	86.3254	135.909
LOC107759944	NW_015868378.1:21346-22210	lncRNA	6.10971	-0.824191	1.3762	-0.598888	0.549247	NA	2.35816	18.2943	2.79354	0.602983	12.6093	0
LOC107812731	NW_015805369.1:29249-40595	protein_coding	11.084	2.77654	0.785192	3.53612	0.000406044	0.0068883	3.14421	1.14339	4.19031	14.4716	21.3389	22.2158	At4g32700	Helicase and polymerase-containing protein TEBICHI-like; Required for regulated cell division and differentiation in meristems and embryos, thus modulating adaxial-abaxial polarity. Regulates the progression of cell cycle and DNA replication (e.g. G2/M progression and intrachromosomal recombination) and the expression of genes during development, especially genes nearby the Helitron transposons.	DNA POLYMERASE THETA (PTHR10133:SF62)	DNA-directed DNA polymerase		response to stress
LOC107759946	NW_015868384.1:156-1031	protein_coding	98.0152	-0.229128	0.436708	-0.52467	0.599813	0.783845	100.615	154.358	62.8546	101.301	119.304	49.659
LOC107759947	NW_015868384.1:610-1032	protein_coding	0.200994	1.25237	4.05903	0.308539	0.757673	NA	0	0	0	1.20597	0	0
LOC107759948	NW_015868386.1:37739-38404	protein_coding	0	NA	NA	NA	NA	NA	0	0	0	0	0	0
LOC107759949	NW_015868406.1:5-3935	protein_coding	317.329	0.881075	0.223498	3.9422	8.07383e-05	0.00216666	227.955	189.803	252.815	420.279	409.318	403.806
LOC107759950	NW_015793347.1:33534-39136	protein_coding	201.835	-0.187788	0.303131	-0.619492	0.535592	0.738887	215.379	257.263	170.406	137.48	197.869	232.613
LOC107759951	NW_015868409.1:17771-19597	protein_coding	62.311	0.151893	0.337375	0.450222	0.652551	0.818373	55.0237	45.7357	76.8223	62.7102	66.9264	66.6475
LOC107759952	NW_015868410.1:42625-43872	protein_coding	0	NA	NA	NA	NA	NA	0	0	0	0	0	0
LOC107759953	NW_015868410.1:32384-38411	lncRNA	105.96	0.849403	0.3121	2.72157	0.00649721	0.0455805	58.954	85.7544	82.4093	107.934	142.582	158.125
LOC107759954	NW_015868410.1:55656-59720	protein_coding	107.243	-0.0489139	0.281948	-0.173485	0.86227	0.935487	95.1124	114.339	117.329	91.6534	100.875	124.147
LOC107759955	NW_015868410.1:63881-65491	protein_coding	121.908	0.873205	0.29859	2.92443	0.00345092	0.0298578	98.2567	65.1734	94.9803	182.704	134.823	155.511
LOC107759956	NW_015868411.1:2160-4112	protein_coding	0	NA	NA	NA	NA	NA	0	0	0	0	0	0
LOC107759957	NW_015868419.1:28328-33344	protein_coding	327.461	-0.151069	0.234836	-0.643297	0.520031	0.727706	341.933	384.18	308.686	348.524	320.083	261.363
LOC107759958	NW_015868428.1:1208-11267	protein_coding	536.478	0.0418216	0.243066	0.172058	0.863392	0.935793	653.996	435.633	495.853	597.556	513.102	522.726
LOC107759959	NW_015868430.1:1100-1647	lncRNA	4.91354	1.50322	1.0999	1.36669	0.171724	NA	4.71632	0	2.79354	10.2507	3.87979	7.84089
LOC107759960	NW_015868439.1:32460-34224	protein_coding	189.17	-0.0354254	0.235092	-0.150687	0.880222	0.944534	175.29	204.667	194.151	173.056	181.38	206.477
LOC107759962	NW_015868456.1:5267-6479	protein_coding	0.100497	0.698109	4.07685	0.171237	0.864037	NA	0	0	0	0.602983	0	0
LOC107759964	NW_015868462.1:183-1079	protein_coding	0	NA	NA	NA	NA	NA	0	0	0	0	0	0
LOC107759965	NW_015868471.1:3782-6487	protein_coding	978.363	0.277846	0.202925	1.36921	0.170935	0.386262	819.067	941.012	892.535	949.698	1070.82	1197.04
LOC107831805	NW_015861828.1:2493-6432	lncRNA	16.2705	2.77094	0.820899	3.37549	0.000736844	0.0104517	7.86053	0	4.19031	45.2237	15.5192	24.8295	na
LOC107759968	NW_015868471.1:24243-26161	protein_coding	771.816	-0.257992	0.298913	-0.8631	0.388082	0.622376	621.768	943.299	956.787	500.476	884.592	723.975
LOC107759969	NW_015868471.1:31825-33524	protein_coding	1867.68	-0.890448	0.265759	-3.35059	0.00080641	0.0110601	2414.76	2600.07	2266.96	1684.13	1312.34	927.838
LOC107759970	NW_015868472.1:479-1974	lncRNA	0	NA	NA	NA	NA	NA	0	0	0	0	0	0
LOC107759971	NW_015868481.1:552-1796	protein_coding	0	NA	NA	NA	NA	NA	0	0	0	0	0	0
LOC107759972	NW_015868481.1:19004-24169	protein_coding	67.8809	-0.328453	0.470938	-0.697444	0.485525	0.701626	123.41	59.4564	43.2998	79.5938	38.7979	62.7271
LOC107759973	NW_015793348.1:9498-12060	protein_coding	102.976	-0.375703	0.324663	-1.15721	0.247187	0.48281	90.3961	148.641	110.345	80.7997	110.574	77.1021
LOC107759974	NW_015868481.1:7003-8217	protein_coding	4.08398	-0.356497	1.07814	-0.33066	0.740901	NA	5.50237	6.86035	1.39677	3.6179	5.81969	1.30681
LOC107759975	NW_015868481.1:9527-13051	protein_coding	1.27922	-1.44073	1.97618	-0.729047	0.465973	NA	0.786053	2.28678	2.79354	1.80895	0	0
LOC107759976	NW_015868486.1:909-2574	protein_coding	762.422	-0.630062	0.245021	-2.57146	0.0101271	0.0611049	742.82	1018.76	1016.85	543.288	539.291	713.521
LOC107805983	NW_015941895.1:2087-8133	lncRNA	94.3879	2.76141	0.38992	7.08199	1.42101e-12	1.96388e-09	22.0095	19.4377	32.1257	196.572	106.694	189.488	na
LOC107759978	NW_015868504.1:31430-32629	protein_coding	0	NA	NA	NA	NA	NA	0	0	0	0	0	0
LOC107759979	NW_015868504.1:52179-58911	protein_coding	86.8538	0.605366	0.298254	2.0297	0.042387	0.158554	74.6751	75.4639	55.8707	111.552	91.1751	112.386
LOC107759980	NW_015868517.1:5627-6121	protein_coding	0	NA	NA	NA	NA	NA	0	0	0	0	0	0
LOC107759981	NW_015793353.1:18815-22864	protein_coding	0	NA	NA	NA	NA	NA	0	0	0	0	0	0
LOC107759983	NW_015868517.1:19157-22296	protein_coding	570.29	-0.837277	0.22656	-3.69561	0.000219356	0.00440422	657.927	827.816	706.765	346.715	427.747	454.771
LOC107759984	NW_015868517.1:27040-30767	protein_coding	83.8741	-0.120267	0.284747	-0.422364	0.672759	0.83132	80.9635	85.7544	96.377	87.4325	79.5357	73.1816
LOC107810600	NW_015950434.1:20962-25564	protein_coding	15.3506	2.76119	0.802916	3.43895	0.00058398	0.00882934	2.35816	6.86035	2.79354	37.3849	8.72953	33.9772	na	unknown
LOC107759986	NW_015868517.1:49093-49787	lncRNA	30.1749	1.01367	0.460747	2.20006	0.0278027	0.120894	21.2234	16.0075	22.3483	36.179	29.0984	56.193
LOC107759987	NW_015868527.1:15454-18613	protein_coding	305.25	-0.597084	0.323786	-1.84407	0.0651731	0.209485	395.385	435.633	272.37	272.548	298.744	156.818
LOC107759988	NW_015868530.1:1699-3229	protein_coding	0	NA	NA	NA	NA	NA	0	0	0	0	0	0
LOC107759989	NW_015868536.1:24466-27785	protein_coding	0	NA	NA	NA	NA	NA	0	0	0	0	0	0
LOC107759990	NW_015868554.1:7316-12117	protein_coding	341.283	-0.110694	0.208736	-0.530303	0.595902	0.781214	354.51	359.025	349.192	334.656	294.864	355.454
LOC107759991	NW_015793353.1:91021-98707	lncRNA	73.4648	0.0531295	0.30716	0.17297	0.862675	0.935511	62.8843	70.8903	83.8061	83.8146	72.7461	66.6475
LOC107759992	NW_015868554.1:12495-15320	lncRNA	10.6702	-0.286036	1.00457	-0.284735	0.775847	0.890275	25.1537	6.86035	2.79354	13.8686	0.969948	14.375
LOC107759993	NW_015868569.1:25152-26932	protein_coding	0	NA	NA	NA	NA	NA	0	0	0	0	0	0
LOC107759994	NW_015868569.1:21669-23496	protein_coding	538.64	-0.0313515	0.252235	-0.124295	0.901082	0.953736	518.009	624.292	490.266	422.088	647.925	529.26
LOC107759995	NW_015868574.1:327-1930	protein_coding	19.7363	0.124466	0.602636	0.206536	0.836373	0.922551	14.149	18.2943	23.7451	12.0597	13.5793	36.5908
LOC107759996	NW_015868589.1:32404-33728	protein_coding	1386.86	-0.912971	0.39928	-2.28654	0.0222226	0.103793	1458.13	2422.85	1553.21	510.727	1545.13	831.134
LOC107785342	NW_015912081.1:17743-21507	protein_coding	24.0921	2.75431	0.59777	4.60764	4.07264e-06	0.000236077	7.07448	6.86035	4.19031	31.3551	31.0383	64.0339	At5g36130	Beta-amyrin 28-oxidase-like. AT:Cytochrome P450 716A2		oxidoreductase		sterol metabolic process
LOC107759998	NW_015868602.1:5-5409	protein_coding	0.998855	2.06099	2.8534	0.722293	0.470115	NA	0	1.14339	0	0	4.84974	0
LOC107759999	NW_015868602.1:76813-78871	lncRNA	6.23502	0.732295	1.05713	0.692718	0.488487	NA	10.2187	2.28678	1.39677	15.0746	5.81969	2.61363
LOC107760000	NW_015868604.1:8-10240	protein_coding	225.999	0.953706	0.320105	2.97935	0.00288862	0.0263509	128.913	117.769	216.499	271.342	366.64	254.829
LOC107760001	NW_015868612.1:31835-32847	protein_coding	0	NA	NA	NA	NA	NA	0	0	0	0	0	0
LOC107760002	NW_015868612.1:78354-79580	protein_coding	0	NA	NA	NA	NA	NA	0	0	0	0	0	0
LOC107760003	NW_015793360.1:10815-13226	protein_coding	129.485	-0.849852	0.278823	-3.048	0.00230369	0.0226926	153.28	154.358	191.357	85.0206	80.5057	112.386
LOC107760004	NW_015868612.1:38435-67320	protein_coding	495.925	-0.190111	0.29242	-0.65013	0.515608	0.724666	575.391	643.73	365.953	528.213	365.67	496.59
LOC107760005	NW_015868612.1:109199-111216	protein_coding	21.8464	0.54408	0.521419	1.04346	0.296735	0.537199	27.5119	12.5773	12.5709	27.7372	27.1585	23.5227
LOC107821601	NW_015828797.1:34401-36861	protein_coding	8.20366	2.75371	0.879886	3.12961	0.00175036	0.0188351	1.57211	3.43018	1.39677	13.2656	16.4891	13.0681	At3g29765	unknown. AT:General transcription factor 2-related zinc finger protein At3g29765,
LOC107760007	NW_015868612.1:224823-226074	protein_coding	134.659	-0.0483933	0.272417	-0.177644	0.859002	0.93375	145.42	115.483	149.454	134.465	111.544	151.59
LOC107760009	NW_015868621.1:8971-10287	protein_coding	0	NA	NA	NA	NA	NA	0	0	0	0	0	0
LOC107760010	NW_015868621.1:19258-21955	protein_coding	5.02362	0.247273	1.03039	0.239981	0.810345	NA	3.14421	1.14339	9.77738	6.63281	2.90984	6.53407
LOC107760011	NW_015868621.1:29317-30760	protein_coding	17.0041	-0.749287	0.523099	-1.4324	0.152029	0.35987	18.8653	22.8678	22.3483	13.8686	9.69948	14.375
LOC107778765	NW_015904414.1:11451-19231	protein_coding	11.2485	2.74852	0.838033	3.27972	0.00103909	0.0131467	5.50237	1.14339	1.39677	18.0895	12.6093	28.7499	At5g08520	Uncharacterized protein LOC107778765 isoform X1.AT:Transcription factor SRM1, Myb-related protein SRM1, Protein SALT-RELATED MYB	-BOX BINDING FACTOR (PTHR44191:SF17)	homeodomain transcription factor		response to stimulus
LOC107760014	NW_015868623.1:2597-5574	lncRNA	0	NA	NA	NA	NA	NA	0	0	0	0	0	0
LOC107760015	NW_015868636.1:14017-15841	protein_coding	306.212	-0.378896	0.272853	-1.38864	0.164942	0.378077	295.556	395.614	347.795	228.531	342.392	227.386
LOC107760016	NW_015868649.1:613-5710	protein_coding	1837.97	-0.871373	0.23437	-3.71794	0.000200854	0.00413486	2557.03	1926.62	2648.27	1517.71	1238.62	1139.54
LOC107760017	NW_015868649.1:23698-28409	protein_coding	363.211	0.101804	0.414693	0.245493	0.806075	0.907332	509.363	314.433	227.673	569.819	346.271	211.704
LOC107760018	NW_015868671.1:1723-22110	protein_coding	118.491	-0.0770922	0.310618	-0.24819	0.803987	0.90599	149.35	92.6148	122.916	135.671	94.0849	116.306
LOC107760020	NW_015868675.1:47365-47805	protein_coding	0	NA	NA	NA	NA	NA	0	0	0	0	0	0
LOC107760021	NW_015868675.1:52396-55010	lncRNA	100.503	0.64572	0.305252	2.11537	0.0343984	0.139008	99.8288	61.7432	72.632	130.847	112.514	125.454
LOC107760022	NW_015868697.1:1281-5469	protein_coding	171.499	-0.0740968	0.280242	-0.264404	0.791469	0.899438	209.09	168.079	150.851	195.367	173.621	131.988
LOC107760023	NW_015793367.1:13878-17201	protein_coding	145.347	-0.381471	0.278936	-1.36759	0.171439	0.386824	185.509	161.218	146.661	124.817	153.252	100.625
LOC107760024	NW_015868698.1:30503-35725	protein_coding	7319.85	-0.461505	0.28694	-1.60837	0.107755	0.290049	7406.19	6894.66	11140.6	4779.24	5951.6	7746.8
LOC107760026	NW_015868705.1:21030-25232	protein_coding	735.993	-0.408268	0.20542	-1.98748	0.0468697	0.169422	826.142	786.654	905.106	561.377	704.182	632.498
LOC107760027	NW_015868705.1:26788-29801	protein_coding	36.3898	0.486183	0.460248	1.05635	0.290809	0.53153	38.5166	24.0112	27.9354	50.0476	24.2487	53.5794
LOC107760028	NW_015793367.1:25744-29405	protein_coding	153.126	0.506443	0.28595	1.77109	0.0765456	0.232162	157.211	110.909	110.345	197.175	148.402	194.715
LOC107760029	NW_015868705.1:109104-116382	protein_coding	228.872	-0.493242	0.252573	-1.95287	0.0508349	0.178616	233.458	268.697	301.702	179.689	225.028	164.659
LOC107760030	NW_015868705.1:116327-118738	protein_coding	105.348	0.096613	0.315888	0.305846	0.759722	0.881255	77.0332	101.762	127.106	88.6385	121.243	116.306
LOC107760031	NW_015868705.1:33445-35779	protein_coding	0	NA	NA	NA	NA	NA	0	0	0	0	0	0
LOC107760032	NW_015868708.1:97948-101622	protein_coding	0	NA	NA	NA	NA	NA	0	0	0	0	0	0
LOC107760033	NW_015868708.1:75368-80063	protein_coding	340.594	0.0712521	0.280914	0.253644	0.799771	0.903769	440.976	257.263	297.512	393.145	316.203	338.465
LOC107760034	NW_015868708.1:103891-143613	lncRNA	40.8713	0.313294	0.37761	0.829677	0.406722	0.639165	32.2282	43.4489	33.5224	44.6207	37.828	53.5794
LOC107814748	NW_015809311.1:9729-11387	lncRNA	14.3879	2.74194	0.748464	3.66342	0.000248872	0.00482467	5.50237	1.14339	4.19031	21.1044	16.4891	37.8976	na
LOC107760036	NW_015868708.1:83663-85423	lncRNA	1.2395	-0.341181	2.35406	-0.144933	0.884764	NA	0	0	4.19031	0	1.9399	1.30681
LOC107760037	NW_015868713.1:44706-46631	protein_coding	13.0108	0.366476	0.63301	0.578942	0.562628	0.759456	7.86053	14.8641	11.1741	9.04475	15.5192	19.6022
LOC107760038	NW_015868719.1:139103-140199	protein_coding	0	NA	NA	NA	NA	NA	0	0	0	0	0	0
LOC107760040	NW_015868719.1:45787-49469	protein_coding	3.11535	0.179066	1.31396	0.13628	0.8916	NA	1.57211	5.71696	1.39677	0.602983	6.78963	2.61363
LOC107760041	NW_015793367.1:42747-46002	protein_coding	322.479	0.0127123	0.331681	0.038327	0.969427	0.985665	407.962	373.889	180.183	350.936	293.894	328.01
LOC107760042	NW_015868731.1:2585-4763	protein_coding	0	NA	NA	NA	NA	NA	0	0	0	0	0	0
LOC107760043	NW_015868731.1:17802-25830	protein_coding	0	NA	NA	NA	NA	NA	0	0	0	0	0	0
LOC107760045	NW_015868731.1:29062-31223	lncRNA	0	NA	NA	NA	NA	NA	0	0	0	0	0	0
LOC107760046	NW_015868733.1:5191-6085	protein_coding	348.079	-0.668162	0.265163	-2.51982	0.0117416	0.0674734	349.794	485.942	445.569	211.647	317.173	278.351
LOC107760047	NW_015868736.1:14581-19027	protein_coding	175.142	-0.249332	0.23407	-1.06521	0.286783	0.526959	176.862	194.377	199.738	150.746	173.621	155.511
LOC107760048	NW_015868737.1:17403-18850	protein_coding	39.2054	0.207787	0.400545	0.51876	0.603928	0.786712	28.2979	45.7357	34.9192	36.179	37.828	52.2726
LOC107789752	NW_015917517.1:42799-52372	protein_coding	28.4975	2.73896	0.573553	4.77543	1.7932e-06	0.000132949	5.50237	10.2905	6.98384	74.1669	42.6777	31.3635	At5g17680	ADP-ribosyl cyclase_cyclic ADP-ribose hydrolase; TIR-NB-LRR receptor-like protein that confers resistance to the pathogen Leptosphaeria maculans	DISEASE RESISTANCE PROTEIN (PTHR11017:SF569)			defense response
LOC107760050	NW_015793367.1:51930-54830	lncRNA	7.53518	-0.288508	0.862244	-0.334602	0.737925	0.868612	11.7908	11.4339	1.39677	6.63281	8.72953	5.22726
LOC107760051	NW_015868737.1:30285-33120	lncRNA	6.02138	-0.370145	0.942506	-0.392725	0.694523	NA	2.35816	6.86035	11.1741	2.41193	6.78963	6.53407
LOC107760052	NW_015868737.1:54095-61335	lncRNA	0	NA	NA	NA	NA	NA	0	0	0	0	0	0
LOC107760053	NW_015868747.1:137678-138391	protein_coding	0	NA	NA	NA	NA	NA	0	0	0	0	0	0
LOC107760054	NW_015868747.1:140554-144055	protein_coding	0.200994	1.25237	4.05903	0.308539	0.757673	NA	0	0	0	1.20597	0	0
LOC107760055	NW_015868747.1:145471-152142	protein_coding	1311.11	-0.426374	0.220779	-1.93123	0.0534552	0.184332	1356.73	1676.21	1476.38	925.579	1238.62	1193.12
LOC107760056	NW_015868761.1:14206-17834	protein_coding	7.81413	0.191019	0.814339	0.23457	0.814543	0.911937	6.28843	6.86035	8.38061	4.82386	4.84974	15.6818
LOC107760057	NW_015793368.1:138720-139799	protein_coding	0	NA	NA	NA	NA	NA	0	0	0	0	0	0
LOC107760058	NW_015868770.1:12622-16602	lncRNA	0.231506	-0.263665	4.07685	-0.0646738	0.948434	NA	0.786053	0	0	0.602983	0	0
LOC107760059	NW_015868778.1:1207-3919	protein_coding	115.162	-0.0673406	0.312905	-0.215211	0.829603	0.919561	131.271	84.611	138.28	132.656	96.9948	107.159
LOC107760060	NW_015868801.1:15214-22706	protein_coding	505.903	0.0604352	0.217735	0.277563	0.781348	0.893719	483.423	549.972	452.553	493.843	587.788	467.84
LOC107760061	NW_015868802.1:87895-88383	protein_coding	0	NA	NA	NA	NA	NA	0	0	0	0	0	0
LOC107760062	NW_015868802.1:92473-94272	protein_coding	0.709859	1.44702	2.66696	0.542571	0.587425	NA	0	1.14339	0	1.80895	0	1.30681
LOC107760063	NW_015868802.1:91900-92540	protein_coding	0.77102	1.5839	2.32657	0.680789	0.496005	NA	0	1.14339	0	1.20597	0.969948	1.30681
LOC107760064	NW_015868820.1:96905-101669	protein_coding	114.215	0.84141	0.369438	2.27754	0.0227539	0.105656	69.9587	80.0375	94.9803	98.8892	123.183	218.238
LOC107760065	NW_015793368.1:117030-120893	protein_coding	0.323316	1.7042	4.03439	0.422418	0.67272	NA	0	0	0	0	1.9399	0
LOC107760066	NW_015868825.1:2271-3459	protein_coding	0	NA	NA	NA	NA	NA	0	0	0	0	0	0
LOC107760067	NW_015868833.1:587-1020	protein_coding	0	NA	NA	NA	NA	NA	0	0	0	0	0	0
LOC107760068	NW_015868835.1:8970-9478	protein_coding	55.7705	0.456258	0.412695	1.10556	0.268918	0.507115	67.6006	29.7282	43.2998	80.1967	52.3772	61.4203
LOC107760069	NW_015868838.1:1400-5741	protein_coding	2.13265	0.873143	1.50061	0.581859	0.560662	NA	3.14421	1.14339	0	3.6179	0.969948	3.92044
LOC107760071	NW_015868847.1:5895-15127	lncRNA	0.231506	-0.263665	4.07685	-0.0646738	0.948434	NA	0.786053	0	0	0.602983	0	0
LOC107760072	NW_015868848.1:27733-30620	protein_coding	1.83321	-1.04207	1.55593	-0.669744	0.503021	NA	0.786053	1.14339	5.58707	1.20597	0.969948	1.30681
LOC107760073	NW_015868848.1:34718-40335	protein_coding	138.131	-0.284501	0.275199	-1.0338	0.301229	0.541823	125.769	166.935	162.025	105.522	126.093	142.443
LOC107760074	NW_015868851.1:69944-71960	protein_coding	2.77059	1.75578	1.36834	1.28315	0.199441	NA	2.35816	1.14339	0	2.41193	6.78963	3.92044
LOC107760076	NW_015793378.1:17765-20740	protein_coding	548.349	0.195264	0.228207	0.855642	0.392196	0.626259	466.13	476.795	590.833	524.595	554.81	676.93
LOC107760077	NW_015868857.1:81694-82269	protein_coding	0	NA	NA	NA	NA	NA	0	0	0	0	0	0
LOC107760078	NW_015868857.1:36181-41665	protein_coding	705.001	-0.489009	0.232708	-2.10138	0.0356073	0.142139	753.825	782.08	933.041	482.386	596.518	682.157
LOC107760079	NW_015868857.1:44482-56074	protein_coding	169.447	0.36109	0.286756	1.25922	0.20795	0.43505	182.364	113.196	149.454	214.662	194.96	162.045
LOC107760080	NW_015868857.1:56938-59990	protein_coding	3837.66	0.391778	0.221993	1.76482	0.0775939	0.234424	3279.41	3772.05	2908.07	4390.32	5003.96	3672.15
LOC107760081	NW_015868857.1:4339-18640	lncRNA	0	NA	NA	NA	NA	NA	0	0	0	0	0	0
LOC107760082	NW_015868862.1:41090-42141	protein_coding	0	NA	NA	NA	NA	NA	0	0	0	0	0	0
LOC107760083	NW_015868863.1:9-5447	protein_coding	380.044	-0.226421	0.235995	-0.959432	0.337341	0.576003	383.594	365.886	480.488	365.408	300.684	384.203
LOC107760084	NW_015868864.1:604-2055	protein_coding	164.395	-0.257742	0.537829	-0.479226	0.631778	0.804927	297.128	177.226	62.8546	233.354	138.703	77.1021
LOC107760085	NW_015868866.1:9328-18531	protein_coding	391.067	0.68322	0.195368	3.4971	0.000470349	0.00762061	301.844	299.569	298.908	482.989	470.425	492.669
LOC107760087	NW_015868877.1:71090-73204	protein_coding	26.4809	-0.280352	0.528789	-0.530177	0.595989	0.781305	27.5119	44.5923	15.3645	29.5462	26.1886	15.6818
LOC107760088	NW_015868883.1:22977-26031	protein_coding	589.417	-0.225053	0.273845	-0.821827	0.411175	0.643238	557.312	619.719	727.716	434.148	476.244	721.362
LOC107760089	NW_015868883.1:26638-30957	protein_coding	185.229	-0.16032	0.257824	-0.621819	0.534061	0.737856	232.672	192.09	160.628	167.629	191.08	167.272
LOC107760090	NW_015793380.1:12489-12845	protein_coding	0.902029	0.779068	2.03999	0.381897	0.702538	NA	0.786053	1.14339	0	1.20597	0.969948	1.30681
LOC107760091	NW_015868890.1:52707-53886	protein_coding	2491.74	-0.56524	0.410465	-1.37707	0.168489	0.382927	1990.29	3036.85	3892.79	1096.83	1639.21	3294.48
LOC107760092	NW_015868893.1:6224-7413	protein_coding	0	NA	NA	NA	NA	NA	0	0	0	0	0	0
LOC107760093	NW_015868903.1:84059-84433	protein_coding	12.4028	-0.685053	0.666719	-1.0275	0.304186	0.544529	22.7955	16.0075	6.98384	12.0597	8.72953	7.84089
LOC107760094	NW_015868903.1:4285-8240	protein_coding	143.652	-0.705635	0.247532	-2.85068	0.00436264	0.0350134	172.932	173.796	188.564	121.2	100.875	104.545
LOC107760095	NW_015868903.1:9572-13743	protein_coding	153.208	-0.131868	0.325274	-0.405406	0.685179	0.838987	133.629	201.237	145.264	104.919	189.14	145.056
LOC107760096	NW_015868903.1:30839-38777	protein_coding	218.841	0.469538	0.257336	1.82461	0.0680605	0.215409	196.513	144.067	209.515	228.531	256.066	278.351
LOC107760097	NW_015868903.1:24968-29911	protein_coding	1.01609	-1.13341	2.36702	-0.478836	0.632056	NA	3.14421	1.14339	0	1.80895	0	0
LOC107760098	NW_015868903.1:81225-84070	protein_coding	3.71824	-0.122344	1.07315	-0.114005	0.909234	NA	5.50237	3.43018	2.79354	6.02983	1.9399	2.61363
LOC107760099	NW_015868903.1:87524-90062	protein_coding	654.137	-0.687851	0.342231	-2.0099	0.0444414	0.163342	1100.47	728.341	593.627	704.887	435.507	361.988
LOC107760100	NW_015793381.1:17820-21073	protein_coding	1859.74	-0.645736	0.28075	-2.30004	0.0214458	0.101558	1590.97	2359.96	2856.39	1190.89	1496.63	1663.57
LOC107760102	NW_015868908.1:11839-16056	protein_coding	33.3204	-0.635924	0.403138	-1.57744	0.114695	0.301967	44.805	30.8716	46.0934	27.1342	26.1886	24.8295
LOC107760103	NW_015868908.1:21490-25157	protein_coding	2209.41	-0.971308	0.300027	-3.2374	0.00120622	0.0145345	2035.88	3291.83	3451.42	1165.57	1933.11	1378.69
LOC107760104	NW_015868910.1:1380-2011	protein_coding	0	NA	NA	NA	NA	NA	0	0	0	0	0	0
LOC107760105	NW_015868914.1:5696-9529	protein_coding	364.769	0.323147	0.464923	0.695056	0.48702	0.702937	129.699	495.089	347.795	241.193	534.441	440.396
LOC107760106	NW_015868935.1:20519-23940	protein_coding	9.83702	0.0675036	1.00962	0.0668604	0.946693	0.974846	20.4374	6.86035	1.39677	14.4716	14.5492	1.30681
LOC107760107	NW_015868935.1:17123-20557	protein_coding	28.0175	-0.21712	0.498886	-0.435209	0.663411	0.825476	46.3771	19.4377	23.7451	21.7074	32.0083	24.8295
LOC107760108	NW_015868941.1:13978-14872	protein_coding	8.71898	-0.226018	0.772564	-0.292555	0.769862	0.886719	11.0047	3.43018	13.9677	10.2507	5.81969	7.84089
LOC107760109	NW_015868941.1:17991-21510	protein_coding	602.491	0.111886	0.261076	0.428558	0.668245	0.828309	528.228	535.108	673.242	504.094	577.119	797.157
LOC107760110	NW_015868941.1:22567-25565	protein_coding	460.897	-0.529336	0.258293	-2.04937	0.0404263	0.154055	448.836	541.968	642.514	300.889	432.597	398.578
LOC107760111	NW_015793383.1:29736-32515	lncRNA	58.8858	-0.385913	0.333963	-1.15556	0.247862	0.483469	76.2472	64.03	60.0611	54.2685	58.1969	40.5112
LOC107760112	NW_015868945.1:2317-8806	protein_coding	83.6099	0.596597	0.349827	1.70541	0.0881183	0.254793	75.4611	80.0375	43.2998	89.8445	124.153	88.8634
LOC107760113	NW_015868945.1:25548-27097	protein_coding	196.774	-0.463743	0.273057	-1.69834	0.0894439	0.257294	175.29	242.399	266.783	144.113	167.801	184.261
LOC107760114	NW_015868945.1:11904-12865	protein_coding	0	NA	NA	NA	NA	NA	0	0	0	0	0	0
LOC107760115	NW_015868946.1:1475-31301	protein_coding	170.428	0.5632	0.233136	2.41576	0.0157026	0.0824776	136.773	144.067	131.296	191.749	201.749	216.931
LOC107760116	NW_015868949.1:8508-10384	protein_coding	0	NA	NA	NA	NA	NA	0	0	0	0	0	0
LOC107760117	NW_015793383.1:69255-73645	protein_coding	120.835	-0.32901	0.298047	-1.10389	0.269642	0.507634	164.285	133.777	104.758	100.698	126.093	95.3975
LOC107760118	NW_015868965.1:44235-49735	protein_coding	1.73826	3.09529	1.87157	1.65384	0.0981591	NA	0.786053	0	0	5.42685	2.90984	1.30681
LOC107760119	NW_015868973.1:38215-39723	lncRNA	4.11726	-0.348671	1.01872	-0.342266	0.732151	NA	7.07448	2.28678	4.19031	3.01492	2.90984	5.22726
LOC107760120	NW_015868989.1:43064-45964	protein_coding	0	NA	NA	NA	NA	NA	0	0	0	0	0	0
LOC107760121	NW_015868991.1:3911-40449	protein_coding	593.273	0.824937	0.237184	3.47805	0.00050508	0.00801115	431.543	349.878	504.233	860.457	697.392	716.134
LOC107760122	NW_015868994.1:39112-41090	protein_coding	1.44315	1.69424	1.77412	0.954973	0.339591	NA	0.786053	1.14339	0	1.20597	2.90984	2.61363
LOC107760123	NW_015868994.1:41089-41808	protein_coding	0.131009	-1.20042	4.08047	-0.294186	0.768616	NA	0.786053	0	0	0	0	0
LOC107760124	NW_015868994.1:43015-45259	protein_coding	39.31	0.447591	0.385162	1.16208	0.245202	0.480495	29.87	42.3055	27.9354	51.2536	42.6777	41.8181
LOC107760125	NW_015868994.1:75097-82427	protein_coding	370.846	0.910443	0.223651	4.07083	4.68459e-05	0.0014366	243.677	248.116	280.75	429.324	470.425	552.783
LOC107760126	NW_015868994.1:70616-74801	protein_coding	432.266	0.216006	0.228563	0.945059	0.344629	0.582805	388.31	371.603	439.982	400.984	543.171	449.544
LOC107760128	NW_015793383.1:86865-91400	lncRNA	58.6995	-0.868036	0.449787	-1.92988	0.0536213	0.184635	105.331	69.7469	53.0772	53.6655	49.4673	20.909
LOC107760129	NW_015868994.1:25139-25975	protein_coding	319.013	-0.0335507	0.551786	-0.0608037	0.951516	0.977303	283.765	520.244	164.819	420.882	435.507	88.8634
LOC107760130	NW_015868996.1:107786-108186	protein_coding	0	NA	NA	NA	NA	NA	0	0	0	0	0	0
LOC107760131	NW_015868999.1:35845-37338	protein_coding	0.4325	0.734193	3.61316	0.2032	0.838979	NA	0.786053	0	0	1.80895	0	0
LOC107760132	NW_015868999.1:122807-124186	protein_coding	0.362515	-0.84972	3.84692	-0.220883	0.825183	NA	1.57211	0	0	0.602983	0	0
LOC107760133	NW_015869000.1:332-2228	protein_coding	4.55262	1.11993	1.00682	1.11234	0.265994	NA	4.71632	2.28678	1.39677	7.2358	7.75958	3.92044
LOC107760134	NW_015793386.1:5298-6007	protein_coding	0.541118	2.41956	3.3244	0.72782	0.466724	NA	0	0	0	0	1.9399	1.30681
LOC107760135	NW_015869010.1:11815-22127	protein_coding	20.5815	0.97268	0.600755	1.6191	0.105427	0.286104	12.5769	5.71696	23.7451	27.7372	18.429	35.284
LOC107760136	NW_015869010.1:8523-13192	protein_coding	25.4541	1.3114	0.583654	2.24687	0.0246482	0.111468	22.7955	10.2905	9.77738	35.576	19.399	54.8862
LOC107760137	NW_015869015.1:5228-13663	protein_coding	2426.11	-0.0895868	0.2259	-0.396578	0.691679	0.842421	2028.8	2651.53	2824.27	2041.7	2524.77	2485.56
LOC107760138	NW_015869016.1:9459-20725	protein_coding	327.229	0.850976	0.240276	3.54166	0.000397617	0.00679258	268.044	192.09	238.847	394.954	397.679	471.76
LOC107760139	NW_015869020.1:688-2473	lncRNA	0.131009	-1.20042	4.08047	-0.294186	0.768616	NA	0.786053	0	0	0	0	0
LOC107760140	NW_015787853.1:6022-9572	protein_coding	247.589	0.593792	0.305836	1.94154	0.0521933	0.181686	246.035	205.811	139.677	369.026	283.225	241.761
LOC107760141	NW_015869034.1:68641-69513	protein_coding	0	NA	NA	NA	NA	NA	0	0	0	0	0	0
LOC107760142	NW_015869034.1:72165-72983	protein_coding	0	NA	NA	NA	NA	NA	0	0	0	0	0	0
LOC107760143	NW_015869047.1:56835-57860	protein_coding	223.63	-0.264624	0.470862	-0.561998	0.574117	0.766815	82.5356	344.161	305.892	148.937	225.028	235.227
LOC107760145	NW_015793387.1:12136-13113	lncRNA	15.3144	-0.6682	0.598433	-1.11658	0.264173	0.501881	14.149	22.8678	19.5548	9.04475	18.429	7.84089
LOC107760146	NW_015869052.1:110505-114803	protein_coding	181.815	0.320064	0.251907	1.27057	0.203883	0.429566	161.927	156.645	166.215	205.014	165.861	235.227
LOC107760147	NW_015869052.1:94732-102881	protein_coding	1.61952	-1.13843	1.72218	-0.66104	0.508587	NA	3.93027	1.14339	1.39677	0	1.9399	1.30681
LOC107760148	NW_015869062.1:43647-55385	protein_coding	0	NA	NA	NA	NA	NA	0	0	0	0	0	0
LOC107760149	NW_015869079.1:22-531	protein_coding	22.3049	1.20582	0.750207	1.60732	0.107985	0.29046	2.35816	14.8641	23.7451	15.0746	28.1285	49.659
LOC107760150	NW_015869079.1:8713-11679	protein_coding	5799.92	0.284407	0.297145	0.957135	0.338499	0.577244	7451	4261.42	3976.6	7457.69	5742.09	5910.72
LOC107760151	NW_015869079.1:6825-8060	protein_coding	480.249	-0.563596	0.357066	-1.57841	0.114472	0.301528	314.421	650.59	754.255	305.109	482.064	375.056
LOC107760153	NW_015869081.1:5518-12914	protein_coding	734.77	-0.0165042	0.198857	-0.0829954	0.933855	0.968158	703.518	736.345	776.603	648.207	784.688	759.259
LOC107760154	NW_015869084.1:7682-13009	protein_coding	3555.08	-0.0326853	0.217351	-0.150381	0.880464	0.944618	3055.39	3382.15	4349.54	3325.45	3547.1	3670.84
LOC107760155	NW_015869089.1:2025-21293	protein_coding	326.717	0.800318	0.224847	3.55939	0.000371717	0.00648917	241.318	214.958	258.402	394.954	380.22	470.453
LOC107760156	NW_015869104.1:311-1272	protein_coding	170.432	0.887018	0.545227	1.62688	0.103763	0.283244	105.331	144.067	110.345	350.333	262.856	49.659
LOC107814795	NW_015809444.1:5533-8233	protein_coding	15.2728	2.72252	0.695472	3.91463	9.05416e-05	0.00236246	2.35816	3.43018	6.98384	34.973	20.3689	23.5227		unknown
LOC107760158	NW_015869141.1:50590-51099	protein_coding	0	NA	NA	NA	NA	NA	0	0	0	0	0	0
LOC107760159	NW_015869141.1:137930-138798	protein_coding	0	NA	NA	NA	NA	NA	0	0	0	0	0	0
LOC107760161	NW_015793396.1:12906-14277	protein_coding	0	NA	NA	NA	NA	NA	0	0	0	0	0	0
LOC107760162	NW_015869141.1:161327-162236	protein_coding	0	NA	NA	NA	NA	NA	0	0	0	0	0	0
LOC107760163	NW_015869144.1:44287-52023	protein_coding	475.28	0.276342	0.238947	1.1565	0.247478	0.483059	421.325	409.334	460.934	625.896	516.012	418.181
LOC107760164	NW_015869144.1:59222-65615	protein_coding	20.5969	-0.0827889	0.50184	-0.164971	0.868967	0.93883	17.2932	29.7282	16.7612	20.5014	22.3088	16.9886
LOC107760165	NW_015869144.1:65971-71726	protein_coding	10.9453	0.602072	0.669684	0.899039	0.368632	0.604654	7.07448	9.14714	9.77738	7.83878	17.4591	14.375
LOC107760166	NW_015869148.1:12143-13848	protein_coding	0	NA	NA	NA	NA	NA	0	0	0	0	0	0
LOC107760167	NW_015869150.1:21681-24540	lncRNA	3.62549	1.85447	1.23881	1.49698	0.1344	NA	3.14421	0	1.39677	8.44176	4.84974	3.92044
LOC107760168	NW_015869150.1:27648-30402	lncRNA	4.60773	-0.31267	1.21657	-0.25701	0.797171	NA	0	5.71696	9.77738	2.41193	5.81969	3.92044
LOC107760169	NW_015869151.1:8320-25903	protein_coding	0	NA	NA	NA	NA	NA	0	0	0	0	0	0
LOC107760170	NW_015869151.1:89418-90611	lncRNA	215.836	-0.540559	1.00561	-0.537541	0.590894	0.777675	89.6101	413.908	263.989	57.2834	395.739	74.4884
LOC107760171	NW_015793399.1:7168-13300	protein_coding	853.026	0.963047	0.190343	5.05954	4.20259e-07	4.57761e-05	602.117	602.568	529.375	1067.88	1164.91	1151.3
LOC107829497	NW_015854068.1:3279-10947	protein_coding	7.58954	2.718	0.919759	2.95513	0.00312542	0.0278314	3.14421	1.14339	1.39677	14.4716	9.69948	15.6818	AT4G18490	unknown
LOC107760173	NW_015869173.1:278-2390	protein_coding	9.56232	-0.793577	0.773399	-1.02609	0.304849	0.545056	7.86053	17.1509	11.1741	3.01492	11.6394	6.53407
LOC107760174	NW_015869178.1:28350-31550	protein_coding	354.055	0.610607	0.253159	2.41195	0.0158673	0.083023	249.179	349.878	241.641	396.16	484.974	402.499
LOC107760175	NW_015869178.1:49143-58281	protein_coding	24.7069	-0.113091	0.482852	-0.234215	0.814818	0.912026	23.5816	17.1509	36.316	21.1044	21.3389	28.7499
LOC107760176	NW_015869178.1:54303-55422	lncRNA	0.348811	-0.193129	3.92077	-0.0492578	0.960714	NA	0.786053	0	0	0	0	1.30681
LOC107760177	NW_015869203.1:15285-18827	protein_coding	4.4114	0.0973955	1.2149	0.0801674	0.936104	NA	7.86053	2.28678	2.79354	9.64773	3.87979	0
LOC107760178	NW_015869203.1:21354-28741	protein_coding	367.767	-0.0138182	0.216728	-0.0637579	0.949163	0.976289	365.515	376.176	367.35	355.76	419.017	322.783
LOC107760179	NW_015869203.1:3675-5693	protein_coding	2.17789	0.213131	1.50654	0.141471	0.887498	NA	2.35816	2.28678	1.39677	1.20597	5.81969	0
LOC107760181	NW_015793409.1:9-474	protein_coding	0	NA	NA	NA	NA	NA	0	0	0	0	0	0
LOC107801090	NW_015933653.1:1486-3616	protein_coding	22.6765	2.68968	0.569534	4.72259	2.32863e-06	0.000160912	4.71632	5.71696	8.38061	47.6357	29.0984	40.5112		unknown
LOC107760183	NW_015869208.1:23173-25647	protein_coding	16.0304	0.0549749	0.760094	0.0723264	0.942342	0.972233	11.0047	24.0112	12.5709	16.8835	29.0984	2.61363
LOC107760184	NW_015869212.1:1573-3005	protein_coding	0.232795	-1.20042	4.08047	-0.294186	0.768616	NA	0	0	1.39677	0	0	0
LOC107760185	NW_015869212.1:12546-13247	protein_coding	0	NA	NA	NA	NA	NA	0	0	0	0	0	0
LOC107760186	NW_015869212.1:3897-7066	protein_coding	2.01129	-0.404979	1.57109	-0.25777	0.796585	NA	3.14421	3.43018	0	0.602983	0.969948	3.92044
LOC107760187	NW_015869223.1:13092-29191	protein_coding	327.749	-0.00864692	0.225468	-0.038351	0.969408	0.985665	314.421	368.172	303.099	293.653	365.67	321.476
LOC107760188	NW_015869235.1:46965-47996	protein_coding	2.75372	-1.31886	1.28098	-1.02957	0.303211	NA	1.57211	4.57357	5.58707	1.20597	0.969948	2.61363
LOC107760189	NW_015869240.1:2873-3844	protein_coding	354.074	0.095146	0.239579	0.397138	0.691266	0.842116	331.714	352.165	342.208	288.226	414.168	395.965
LOC107760190	NW_015869240.1:7055-15776	protein_coding	834.002	-0.0931729	0.246896	-0.377378	0.705893	0.850656	734.96	950.159	896.725	627.705	853.554	940.906
LOC107760191	NW_015793412.1:24176-25405	protein_coding	0	NA	NA	NA	NA	NA	0	0	0	0	0	0
LOC107760192	NW_015869240.1:59025-65502	protein_coding	48.9969	0.812548	0.378117	2.14893	0.0316398	0.131313	41.6608	40.0187	23.7451	54.2685	61.1067	73.1816
LOC107760193	NW_015869255.1:114275-116242	protein_coding	0	NA	NA	NA	NA	NA	0	0	0	0	0	0
LOC107760194	NW_015869255.1:44782-46618	protein_coding	6014.62	-0.517118	0.20584	-2.51223	0.0119969	0.0685791	7626.29	7536.1	6081.53	5324.34	5149.45	4369.99
LOC107760195	NW_015869255.1:105586-107281	protein_coding	9.74226	-0.0569888	0.738297	-0.0771895	0.938473	0.97047	14.935	10.2905	4.19031	11.4567	5.81969	11.7613
LOC107760197	NW_015869275.1:3156-5193	lncRNA	0	NA	NA	NA	NA	NA	0	0	0	0	0	0
LOC107760198	NW_015869276.1:64804-66647	protein_coding	120.587	-0.043921	0.381953	-0.114991	0.908452	0.957438	102.187	161.218	104.758	125.42	161.981	67.9544
LOC107760199	NW_015869283.1:34477-36313	lncRNA	106.557	-0.655629	0.401377	-1.63345	0.102374	0.280825	77.8193	108.622	205.325	82.0057	68.8663	96.7043
LOC107760200	NW_015869283.1:36756-38454	protein_coding	0	NA	NA	NA	NA	NA	0	0	0	0	0	0
LOC107762035	NW_015875516.1:1890-3727	protein_coding	11.5967	2.67714	0.901084	2.97102	0.00296815	0.0268646	0.786053	2.28678	6.98384	21.7074	7.75958	30.0567		unknown
LOC107760202	NW_015793413.1:13436-14842	protein_coding	0	NA	NA	NA	NA	NA	0	0	0	0	0	0
LOC107760203	NW_015869294.1:907-1689	protein_coding	0	NA	NA	NA	NA	NA	0	0	0	0	0	0
LOC107760204	NW_015869302.1:7413-8755	lncRNA	0	NA	NA	NA	NA	NA	0	0	0	0	0	0
LOC107760205	NW_015869314.1:63368-66122	protein_coding	687.729	0.166899	0.32937	0.506721	0.612351	0.792306	944.05	466.504	532.169	837.543	552.87	793.236
LOC107760206	NW_015869314.1:68558-76893	protein_coding	115.656	0.666072	0.418797	1.59044	0.111736	0.296795	142.276	64.03	60.0611	128.435	105.724	193.409
LOC107760207	NW_015869314.1:77833-84553	protein_coding	77.8648	0.282901	0.323411	0.874741	0.381715	0.617001	84.8938	69.7469	55.8707	95.2713	92.145	69.2612
LOC107760208	NW_015869314.1:97108-100274	protein_coding	243.697	0.463412	0.230085	2.01409	0.0439998	0.162421	220.881	188.66	203.928	248.429	299.714	300.567
LOC107760209	NW_015869314.1:103361-105044	protein_coding	910.111	-0.16704	0.536184	-0.311535	0.755394	0.878485	377.306	752.352	1758.53	407.617	799.237	1365.62
LOC107760211	NW_015793413.1:17240-22253	protein_coding	196.259	-0.216465	0.271831	-0.796322	0.425845	0.655479	236.602	220.675	175.993	201.396	201.749	141.136
LOC107760212	NW_015869318.1:32848-38170	protein_coding	107.691	-0.58689	0.312102	-1.88044	0.0600476	0.198565	127.341	137.207	124.312	89.8445	108.634	58.8067
LOC107760213	NW_015869318.1:47591-53462	protein_coding	912.507	-0.235602	0.270312	-0.871596	0.383429	0.618477	1300.13	849.541	810.126	858.045	951.519	705.68
LOC107760214	NW_015869318.1:94617-101277	protein_coding	152.97	0.355861	0.291458	1.22097	0.222098	0.453052	168.215	109.766	124.312	187.528	188.17	139.829
LOC107760215	NW_015869318.1:27613-28892	lncRNA	0.321574	-1.97679	3.96893	-0.498066	0.618438	NA	0.786053	1.14339	0	0	0	0
LOC107760216	NW_015869324.1:5896-8272	protein_coding	1350.36	-0.470441	0.236237	-1.9914	0.0464374	0.168328	1362.23	1855.73	1487.56	967.185	1331.74	1097.72
LOC107760217	NW_015869324.1:11718-13883	protein_coding	4.02545	0.148232	1.33677	0.110889	0.911705	NA	5.50237	3.43018	2.79354	11.4567	0.969948	0
LOC107760218	NW_015869324.1:9619-11587	protein_coding	4.69326	0.188587	1.35396	0.139286	0.889225	NA	8.64659	4.57357	0	12.6626	0.969948	1.30681
LOC107760219	NW_015793415.1:22536-22985	protein_coding	0	NA	NA	NA	NA	NA	0	0	0	0	0	0
LOC107760220	NW_015869324.1:1810-4080	lncRNA	0.100497	0.698109	4.07685	0.171237	0.864037	NA	0	0	0	0.602983	0	0
LOC107760221	NW_015869325.1:38570-46626	protein_coding	810.799	-0.467572	0.21226	-2.20282	0.0276074	0.120297	795.486	1034.77	993.102	627.102	713.882	700.453
LOC107760222	NW_015869326.1:3808-5308	protein_coding	0	NA	NA	NA	NA	NA	0	0	0	0	0	0
LOC107760223	NW_015869334.1:36725-58158	protein_coding	109.296	-0.0947125	0.331449	-0.285753	0.775067	0.889798	89.6101	105.192	143.867	96.4773	83.4155	137.216
LOC107760224	NW_015869337.1:13634-14552	lncRNA	1.04998	2.10633	2.15471	0.977549	0.328298	NA	0	1.14339	0	0.602983	1.9399	2.61363
LOC107760225	NW_015793415.1:413-4865	protein_coding	477.888	0.0577049	0.216929	0.266009	0.790233	0.898747	424.469	466.504	514.011	425.706	529.592	507.044
LOC107760226	NW_015869342.1:15620-19424	protein_coding	13979.4	-0.345183	0.3332	-1.03596	0.300219	0.540884	11350.6	16695.8	18884.3	7298.51	14913.9	14733
LOC107760227	NW_015869359.1:10188-10736	protein_coding	0	NA	NA	NA	NA	NA	0	0	0	0	0	0
LOC107760228	NW_015869359.1:3648-8181	protein_coding	2.07252	0.871736	1.43347	0.608129	0.543102	NA	0.786053	2.28678	1.39677	1.80895	4.84974	1.30681
LOC107760230	NW_015869384.1:114397-165105	protein_coding	109.168	0.951591	0.274218	3.4702	0.000520077	0.00817707	75.4611	65.1734	82.4093	134.465	136.763	160.738
LOC107760231	NW_015869388.1:39708-42625	protein_coding	1.28612	-2.85732	2.3386	-1.22181	0.221779	NA	0	5.71696	1.39677	0.602983	0	0
LOC107760232	NW_015869399.1:15101-17279	protein_coding	180.67	0.686671	0.412247	1.66568	0.0957775	0.269149	86.4659	180.656	148.057	123.009	226.968	318.863
LOC107760234	NW_015869405.1:11191-13123	protein_coding	0	NA	NA	NA	NA	NA	0	0	0	0	0	0
LOC107760235	NW_015787853.1:11845-16327	protein_coding	514.676	0.901045	0.430343	2.09378	0.0362795	0.143735	579.321	280.131	216.499	996.128	412.228	603.748
LOC107760236	NW_015793415.1:91916-108766	protein_coding	450.535	0.705855	0.207361	3.40399	0.000664096	0.00970796	376.52	304.142	346.399	575.849	564.51	535.794
LOC107760237	NW_015869406.1:3904-6093	lncRNA	76.3002	-0.689589	0.422999	-1.63024	0.103051	0.282104	76.2472	96.045	108.948	35.576	45.5875	95.3975
LOC107760238	NW_015869412.1:109900-110211	protein_coding	0	NA	NA	NA	NA	NA	0	0	0	0	0	0
LOC107760239	NW_015869440.1:2963-3723	protein_coding	0.231506	-0.263665	4.07685	-0.0646738	0.948434	NA	0.786053	0	0	0.602983	0	0
LOC107760240	NW_015869440.1:4528-6868	protein_coding	939.007	-0.214576	0.228243	-0.940119	0.347157	0.585307	817.495	1205.14	1004.28	836.337	929.21	841.589
LOC107760241	NW_015869440.1:27662-32696	protein_coding	290.763	-0.396304	0.238448	-1.66202	0.0965094	0.270484	309.705	320.15	360.366	211.044	249.277	294.033
LOC107760242	NW_015869440.1:23191-25589	protein_coding	1.25018	-2.05132	1.99472	-1.02838	0.303772	NA	2.35816	1.14339	2.79354	1.20597	0	0
LOC107760243	NW_015869442.1:110-765	protein_coding	0	NA	NA	NA	NA	NA	0	0	0	0	0	0
LOC107760244	NW_015793415.1:124446-137742	protein_coding	89.1358	0.44762	0.448953	0.997031	0.318749	0.558249	112.406	53.7394	60.0611	160.996	67.8963	79.7157
LOC107760245	NW_015869444.1:14820-29565	protein_coding	122.848	0.391652	0.346881	1.12907	0.25887	0.495958	131.271	97.1884	90.79	185.719	140.642	91.477
LOC107760246	NW_015869444.1:32515-38476	protein_coding	118.568	-0.0472682	0.270305	-0.17487	0.861182	0.934887	106.117	132.634	122.916	118.185	100.875	130.681
LOC107760247	NW_015869444.1:36345-39371	protein_coding	37.2313	-0.0426051	0.439689	-0.0968983	0.922807	0.963259	49.5214	27.4414	36.316	36.782	48.4974	24.8295
LOC107760248	NW_015869457.1:152363-153341	protein_coding	1.24742	-0.395491	2.00463	-0.197289	0.843602	NA	0.786053	2.28678	1.39677	3.01492	0	0
LOC107760249	NW_015869458.1:19864-28161	protein_coding	299.623	0.62499	0.224877	2.77925	0.00544845	0.0404981	265.686	226.392	213.706	367.217	332.692	392.044
LOC107760250	NW_015869458.1:36859-39900	protein_coding	164.979	0.580363	0.242118	2.39703	0.0165287	0.0854698	136.773	141.781	117.329	183.91	211.449	198.636
LOC107760251	NW_015869458.1:31133-35463	protein_coding	0.200994	1.25237	4.05903	0.308539	0.757673	NA	0	0	0	1.20597	0	0
LOC107760252	NW_015869475.1:15222-19676	protein_coding	137.78	-0.596172	0.291258	-2.04688	0.0406694	0.154599	160.355	197.807	139.677	106.125	133.853	88.8634
LOC107760253	NW_015869475.1:20136-41625	protein_coding	115.126	-0.958556	0.563249	-1.70183	0.0887865	0.256237	107.689	234.395	114.535	65.1222	145.492	23.5227
LOC107760254	NW_015869480.1:54363-56133	protein_coding	0	NA	NA	NA	NA	NA	0	0	0	0	0	0
LOC107760255	NW_015869480.1:14447-32017	protein_coding	471.838	0.112182	0.218884	0.512516	0.60829	0.789567	489.711	417.338	452.553	434.148	561.6	475.68
LOC107760256	NW_015869480.1:33060-35729	protein_coding	433.118	-0.714153	0.219187	-3.25818	0.00112128	0.0138733	492.069	620.862	501.44	307.521	354.031	322.783
LOC107760257	NW_015869480.1:39708-44208	protein_coding	61.055	-0.392899	0.64588	-0.608317	0.542978	0.744848	36.9445	136.064	34.9192	27.1342	99.9046	31.3635
LOC107760258	NW_015869480.1:58964-65010	protein_coding	3416.07	-0.0346864	0.189415	-0.183123	0.854701	0.931421	3343.87	3381.01	3645.57	3005.87	3403.55	3716.58
LOC107760259	NW_015869480.1:47570-50904	protein_coding	3.37923	0.728423	1.4691	0.495831	0.620014	NA	3.14421	4.57357	0	9.64773	2.90984	0
LOC107760260	NW_015869493.1:8333-10771	protein_coding	25.6065	0.519685	0.513406	1.01223	0.311428	0.5512	29.084	18.2943	15.3645	39.7969	18.429	32.6704
LOC107772054	NW_015892123.1:31163-32554	protein_coding	9.12672	2.67302	0.910751	2.93496	0.00333586	0.029093	5.50237	1.14339	0	16.2805	17.4591	14.375		Uncharacterized mitochondrial protein AtMg00810-like
LOC107760262	NW_015869496.1:426-1239	lncRNA	0	NA	NA	NA	NA	NA	0	0	0	0	0	0
LOC107760263	NW_015869499.1:60383-73010	protein_coding	201.549	0.147031	0.340659	0.431608	0.666026	0.827043	138.345	256.12	178.786	148.937	219.208	267.897
LOC107760264	NW_015869499.1:74704-81253	protein_coding	486.035	0.191669	0.234872	0.81606	0.414466	0.646167	455.911	525.961	379.921	591.526	489.824	473.067
LOC107760265	NW_015869499.1:97662-113821	protein_coding	397.22	-0.73747	0.270771	-2.72359	0.00645768	0.0454108	425.255	435.633	628.546	239.384	331.722	322.783
LOC107760266	NW_015869499.1:57583-58890	lncRNA	0	NA	NA	NA	NA	NA	0	0	0	0	0	0
LOC107760267	NW_015869504.1:25914-27467	protein_coding	660.349	-0.567525	0.22401	-2.53348	0.0112935	0.0657495	851.296	729.484	786.381	635.544	481.094	478.294
LOC107760268	NW_015869504.1:12751-13743	protein_coding	17.5807	-1.37676	0.596071	-2.30972	0.0209034	0.0999165	22.7955	18.2943	34.9192	10.2507	4.84974	14.375
LOC107760269	NW_015869516.1:25984-27189	protein_coding	0	NA	NA	NA	NA	NA	0	0	0	0	0	0
LOC107760270	NW_015869521.1:17121-20076	protein_coding	2.82026	1.65928	2.03871	0.813885	0.415711	NA	0	0	4.19031	0	0.969948	11.7613
LOC107760271	NW_015793416.1:151473-153143	protein_coding	14.1876	1.7496	0.686226	2.54959	0.0107849	0.0636154	7.86053	6.86035	4.19031	15.0746	14.5492	36.5908
LOC107760272	NW_015869544.1:9794-15451	protein_coding	419.09	-0.0156386	0.270641	-0.0577838	0.953921	0.978466	353.724	452.783	459.537	456.458	488.854	303.181
LOC107760273	NW_015869563.1:4-596	protein_coding	0.217802	0.769638	4.07423	0.188904	0.850168	NA	0	0	0	0	0	1.30681
LOC107760274	NW_015869579.1:18574-19830	protein_coding	1279.17	-0.485366	0.235581	-2.06029	0.0393705	0.151367	1208.95	1597.32	1670.54	892.415	1161.03	1144.77
LOC107760275	NW_015869579.1:22639-23522	protein_coding	38.4301	0.120403	0.566782	0.212432	0.83177	0.920483	66.8145	25.1546	18.158	59.6953	32.0083	28.7499
LOC107760276	NW_015793434.1:11395-12227	protein_coding	81.556	-0.459265	0.315889	-1.45388	0.145979	0.351017	95.8985	100.619	87.9964	85.6236	66.9264	52.2726
LOC107829732	NW_015854826.1:6553-14874	protein_coding	51.3421	2.65239	0.463161	5.72672	1.0239e-08	2.88788e-06	11.7908	10.2905	20.9515	97.6833	56.257	111.079		Glucosidase 2 subunit beta-like
LOC107760278	NW_015869584.1:12877-18054	protein_coding	1402.86	0.800771	0.251997	3.1777	0.00148446	0.0167749	816.709	1030.2	1223.57	1585.85	1607.2	2153.63
LOC107760279	NW_015869584.1:28539-37181	protein_coding	835.708	-0.520401	0.19431	-2.6782	0.00740196	0.0496536	1006.93	906.71	1041.99	744.081	666.354	648.18
LOC107760280	NW_015869584.1:37887-42686	protein_coding	166.109	0.0551292	0.242872	0.226988	0.820433	0.914811	172.146	171.509	145.264	186.322	161.981	159.431
LOC107760281	NW_015869584.1:44604-48890	protein_coding	92.6653	0.350635	0.297267	1.17953	0.238188	0.472467	99.0427	70.8903	74.0287	110.949	109.604	91.477
LOC107760282	NW_015869584.1:24483-25422	protein_coding	0	NA	NA	NA	NA	NA	0	0	0	0	0	0
LOC107760285	NW_015793434.1:7467-10477	protein_coding	1504.31	-0.359085	0.311711	-1.15198	0.249329	0.485412	1128.77	1733.38	2209.69	975.627	1512.15	1466.25
LOC107760286	NW_015869595.1:95-13790	protein_coding	108.686	0.190924	0.284047	0.672155	0.501485	0.714501	122.624	85.7544	94.9803	113.361	108.634	126.761
LOC107760287	NW_015869600.1:2431-5933	protein_coding	3.32494	-0.721998	1.26276	-0.571762	0.567483	NA	6.28843	3.43018	2.79354	4.82386	0	2.61363
LOC107760289	NW_015869602.1:35187-37660	lncRNA	34.4331	0.689914	0.469021	1.47097	0.1413	0.344251	27.5119	20.5811	30.7289	43.4148	24.2487	60.1135
LOC107760290	NW_015869612.1:35280-35993	protein_coding	0	NA	NA	NA	NA	NA	0	0	0	0	0	0
LOC107760291	NW_015869612.1:11992-13080	protein_coding	3.55292	1.25452	1.44587	0.867656	0.385583	NA	3.93027	2.28678	0	10.2507	4.84974	0
LOC107760292	NW_015869622.1:92774-93273	protein_coding	0	NA	NA	NA	NA	NA	0	0	0	0	0	0
LOC107760293	NW_015869622.1:16194-28571	protein_coding	576.708	0.26526	0.214283	1.2379	0.215755	0.445134	536.874	570.553	463.727	609.616	707.092	572.385
LOC107760294	NW_015869622.1:33533-42063	protein_coding	43.283	0.900228	0.367031	2.45273	0.0141778	0.0769205	32.2282	29.7282	27.9354	48.8416	54.3171	66.6475
LOC107760295	NW_015793436.1:767-2824	protein_coding	1268.48	0.314603	0.238566	1.31873	0.187261	0.408096	1285.98	1187.98	916.28	1191.49	1625.63	1403.52
LOC107760296	NW_015869622.1:30416-32140	protein_coding	0	NA	NA	NA	NA	NA	0	0	0	0	0	0
LOC107760297	NW_015869622.1:43741-45945	protein_coding	0	NA	NA	NA	NA	NA	0	0	0	0	0	0
LOC107760298	NW_015869630.1:18694-19335	protein_coding	0	NA	NA	NA	NA	NA	0	0	0	0	0	0
LOC107760299	NW_015869630.1:2680-4194	protein_coding	633.824	-1.16646	0.445757	-2.61682	0.00887542	0.0558906	581.679	515.67	1533.65	255.062	547.051	369.829
LOC107760300	NW_015869647.1:53323-62310	protein_coding	14.1727	1.01261	0.603386	1.67822	0.0933041	0.264548	9.43264	8.00375	11.1741	26.5313	15.5192	14.375
LOC107760301	NW_015869647.1:210209-218046	protein_coding	27.9899	-1.97843	1.87801	-1.05347	0.292124	0.532877	4.71632	122.343	6.98384	9.64773	24.2487	0
LOC107760302	NW_015869647.1:62999-64859	lncRNA	0.580455	2.54646	2.75018	0.925923	0.354486	NA	0	0	0	1.20597	0.969948	1.30681
LOC107760303	NW_015869647.1:88128-90467	protein_coding	35.8136	-0.882757	0.58891	-1.49897	0.133882	0.332529	73.889	42.3055	23.7451	42.8118	20.3689	11.7613
LOC107760304	NW_015869647.1:239666-250657	lncRNA	0.200994	1.25237	4.05903	0.308539	0.757673	NA	0	0	0	1.20597	0	0
LOC107760305	NW_015869659.1:41698-53983	protein_coding	391.434	0.377496	0.230884	1.635	0.102049	0.280203	378.878	299.569	342.208	394.351	510.193	423.408
LOC107760306	NW_015869672.1:113-7411	protein_coding	94.1475	1.08572	0.4267	2.54447	0.0109445	0.0643278	36.1584	46.8791	99.1706	95.8743	160.041	126.761
LOC107760307	NW_015869674.1:80115-80504	protein_coding	33.0823	-0.179982	0.849391	-0.211895	0.832189	0.920598	77.0332	22.8678	5.58707	65.7252	15.5192	11.7613
LOC107760308	NW_015869674.1:69664-76174	protein_coding	1306.53	-0.407842	0.228961	-1.78127	0.0748677	0.228848	1293.84	1465.83	1709.64	932.815	1170.73	1266.3
LOC107760309	NW_015869674.1:126220-130564	protein_coding	0	NA	NA	NA	NA	NA	0	0	0	0	0	0
LOC107760310	NW_015793438.1:43846-47784	protein_coding	0.563647	2.551	3.21996	0.792245	0.428218	NA	0	0	0	2.41193	0.969948	0
LOC107760311	NW_015869682.1:33870-42569	protein_coding	809.896	-0.072158	0.264368	-0.272945	0.784896	0.895478	687.797	752.352	1050.37	632.529	851.614	884.713
LOC107760312	NW_015869682.1:44576-50062	protein_coding	528.755	0.279416	0.315724	0.884999	0.376157	0.611626	602.903	331.584	497.25	549.318	437.446	754.032
LOC107760313	NW_015869683.1:2459-10186	protein_coding	78.7463	-0.0863653	0.335826	-0.257173	0.797045	0.902127	104.545	60.5998	76.8223	66.3281	76.6259	87.5566
LOC107760314	NW_015869696.1:6794-8520	protein_coding	8.43118	-0.0713127	0.729757	-0.0977212	0.922154	0.963017	5.50237	8.00375	12.5709	6.63281	8.72953	9.1477
LOC107760316	NW_015869716.1:3287-6822	protein_coding	13.915	-3.13393	1.30083	-2.40918	0.0159885	0.0834571	3.93027	70.8903	0	1.20597	4.84974	2.61363
LOC107760317	NW_015869721.1:54488-55841	protein_coding	225.428	0.921384	0.232357	3.96538	7.32804e-05	0.00202148	153.28	161.218	153.645	320.184	309.413	254.829
LOC107760318	NW_015869721.1:46847-54280	protein_coding	333.114	0.193159	0.275728	0.700541	0.483589	0.700195	308.919	285.848	336.621	308.727	284.195	474.374
LOC107760319	NW_015793438.1:20161-23027	protein_coding	3714.94	-0.459375	0.177748	-2.58442	0.00975438	0.0596235	4031.67	4187.1	4686.16	3092.1	3118.38	3174.25
LOC107760320	NW_015869730.1:95179-95919	protein_coding	0	NA	NA	NA	NA	NA	0	0	0	0	0	0
LOC107760321	NW_015869730.1:38530-41140	lncRNA	41.6284	0.319592	0.423402	0.75482	0.450357	0.674843	33.0142	46.8791	32.1257	62.1073	45.5875	30.0567
LOC107760322	NW_015869744.1:17933-20142	protein_coding	829.182	0.100218	0.217574	0.460616	0.645074	0.813936	944.836	691.752	764.032	917.74	839.975	816.759
LOC107760323	NW_015869744.1:24898-28863	protein_coding	47.4269	0.0902041	0.741254	0.121691	0.903144	0.954912	99.0427	14.8641	23.7451	92.8594	17.4591	36.5908
LOC107760324	NW_015869744.1:30980-33812	protein_coding	1194.24	-0.612969	0.288258	-2.12646	0.033465	0.136659	1734.03	1409.8	1190.05	1222.25	938.909	670.396
LOC107760325	NW_015869744.1:60204-66073	protein_coding	10.3421	0.541999	0.856015	0.633165	0.526626	0.732773	3.14421	18.2943	4.19031	15.6776	15.5192	5.22726
LOC107760326	NW_015869744.1:94051-104293	protein_coding	512.797	0.731168	0.228639	3.19791	0.00138428	0.0159782	388.31	328.154	439.982	557.156	669.264	693.918
LOC107760327	NW_015869744.1:106551-114690	protein_coding	1864.6	0.942723	0.214866	4.38749	1.14668e-05	0.00050363	1308.78	1065.64	1454.04	2211.74	2540.29	2607.09
LOC107760329	NW_015869759.1:3876-6002	protein_coding	213.783	0.69063	0.392193	1.76094	0.0782477	0.235826	229.528	181.799	78.219	325.611	215.328	252.215
LOC107760330	NW_015793438.1:26186-41290	protein_coding	63.5552	0.00161452	0.318109	0.00507537	0.99595	0.997889	73.103	64.03	53.0772	65.7252	67.8963	57.4998
LOC107760331	NW_015869777.1:2549-4169	protein_coding	105.789	0.384588	0.263115	1.46167	0.14383	0.347697	97.4706	86.8978	90.79	118.185	129.003	112.386
LOC107760333	NW_015869778.1:49430-51202	protein_coding	0.352223	-0.193376	3.88512	-0.0497735	0.960303	NA	0	1.14339	0	0	0.969948	0
LOC107760334	NW_015869782.1:183973-187638	protein_coding	22.4516	-1.1054	0.509083	-2.17135	0.029905	0.126843	24.3677	25.1546	43.2998	16.8835	14.5492	10.4545
LOC107760335	NW_015869782.1:84747-86567	protein_coding	64.4991	1.09092	0.54177	2.01362	0.0440499	0.162545	72.3169	30.8716	19.5548	135.068	49.4673	79.7157
LOC107760336	NW_015869782.1:88657-94091	protein_coding	99.8795	-0.546101	0.345927	-1.57866	0.114414	0.301457	109.261	148.641	96.377	55.4744	90.2051	99.3179
LOC107760337	NW_015869782.1:95149-100580	protein_coding	141.687	-0.585266	0.261398	-2.23898	0.0251572	0.113055	198.871	168.079	142.47	115.17	114.454	111.079
LOC107760338	NW_015869782.1:101448-105246	protein_coding	3257.31	-0.444154	0.200122	-2.21942	0.0264583	0.116775	3785.63	3362.72	4114.88	2501.78	2701.3	3077.55
LOC107760339	NW_015869782.1:124769-143121	protein_coding	518.72	0.286587	0.19547	1.46615	0.142608	0.346013	484.209	437.919	480.488	599.365	573.239	537.101
LOC107760340	NW_015869782.1:144851-149541	protein_coding	781.722	-0.478349	0.327648	-1.45995	0.144304	0.348416	598.973	831.246	1300.39	522.183	650.835	786.702
LOC107760341	NW_015869782.1:151371-155181	protein_coding	0	NA	NA	NA	NA	NA	0	0	0	0	0	0
LOC107760342	NW_015869782.1:165097-169184	protein_coding	241.768	0.710431	0.228482	3.10935	0.001875	0.0197612	205.946	173.796	169.009	285.814	291.954	324.09
LOC107760343	NW_015869782.1:169985-174642	protein_coding	33.5453	0.186535	0.44772	0.416633	0.676947	0.834021	44.805	28.5848	19.5548	32.5611	33.9482	41.8181
LOC107760344	NW_015793447.1:72675-80147	protein_coding	0	NA	NA	NA	NA	NA	0	0	0	0	0	0
LOC107760346	NW_015869782.1:187731-190030	protein_coding	390.507	-0.544182	0.259992	-2.09308	0.0363423	0.143915	366.301	495.089	527.979	270.136	304.564	378.976
LOC107760347	NW_015869782.1:191434-197898	protein_coding	93.4912	-0.15377	0.340047	-0.452203	0.651123	0.817645	129.699	100.619	64.2514	97.6833	82.4456	86.2498
LOC107760348	NW_015869782.1:199216-208763	protein_coding	36.934	0.383018	0.415648	0.921497	0.356791	0.594165	31.4421	25.1546	40.5063	53.6655	36.858	33.9772
LOC107760349	NW_015869782.1:210037-217190	protein_coding	881.846	-0.311606	0.213088	-1.46233	0.143651	0.347526	823.784	1055.35	1051.77	735.639	857.434	767.1
LOC107760350	NW_015869787.1:27418-29273	protein_coding	0	NA	NA	NA	NA	NA	0	0	0	0	0	0
LOC107760351	NW_015869798.1:38016-38483	protein_coding	0	NA	NA	NA	NA	NA	0	0	0	0	0	0
LOC107760352	NW_015869811.1:8917-9561	protein_coding	2.68273	2.79596	1.50923	1.85258	0.0639433	NA	0.786053	1.14339	0	6.02983	2.90984	5.22726
LOC107760353	NW_015793447.1:8415-10399	lncRNA	0	NA	NA	NA	NA	NA	0	0	0	0	0	0
LOC107760354	NW_015869811.1:1682-4301	lncRNA	6.96499	-0.469738	0.915675	-0.512996	0.607954	0.789469	5.50237	4.57357	13.9677	1.80895	6.78963	9.1477
LOC107760355	NW_015869811.1:9743-15692	protein_coding	55.9328	0.0758407	0.384226	0.197386	0.843526	0.925936	69.9587	52.5961	40.5063	72.358	42.6777	57.4998
LOC107760356	NW_015869817.1:15906-16645	lncRNA	0	NA	NA	NA	NA	NA	0	0	0	0	0	0
LOC107760357	NW_015869837.1:40110-42524	protein_coding	0	NA	NA	NA	NA	NA	0	0	0	0	0	0
LOC107760358	NW_015869837.1:55242-56545	protein_coding	0	NA	NA	NA	NA	NA	0	0	0	0	0	0
LOC107760359	NW_015869842.1:34988-51939	protein_coding	0	NA	NA	NA	NA	NA	0	0	0	0	0	0
LOC107760360	NW_015869858.1:13222-17305	protein_coding	943.22	0.163377	0.215756	0.757229	0.448912	0.673553	912.608	870.122	885.551	946.683	856.464	1187.89
LOC107760361	NW_015793454.1:16966-19508	protein_coding	0	NA	NA	NA	NA	NA	0	0	0	0	0	0
LOC107760362	NW_015869858.1:18402-21056	protein_coding	416.81	-0.399605	0.225106	-1.77519	0.0758666	0.230788	562.028	437.919	421.824	378.673	346.271	354.147
LOC107760363	NW_015869858.1:127545-133266	protein_coding	565.308	0.59371	0.197142	3.01159	0.00259885	0.024567	426.827	445.923	479.092	637.956	670.234	731.816
LOC107809465	NW_015948283.1:7-7727	protein_coding	29.3433	2.65196	0.59125	4.48535	7.27943e-06	0.000357174	9.43264	3.43018	11.1741	41.6058	32.0083	78.4089		Protein EARLY FLOWERING 3-like isoform X1
LOC107760365	NW_015869858.1:143083-147370	protein_coding	253.709	-0.248634	0.223287	-1.11352	0.265486	0.503399	262.542	262.98	301.702	224.31	255.096	215.624
LOC107760366	NW_015869858.1:151335-158115	protein_coding	258.791	0.0544364	0.23986	0.226951	0.820462	0.914811	260.184	245.829	257.005	316.566	240.547	232.613
LOC107760367	NW_015869858.1:153218-159146	lncRNA	2.21253	0.604971	1.46348	0.41338	0.679328	NA	3.93027	1.14339	0	3.01492	3.87979	1.30681
LOC107760368	NW_015793454.1:23520-29485	protein_coding	612.326	0.272732	0.249079	1.09496	0.273534	0.512184	443.334	586.56	634.133	569.819	654.715	785.396
LOC107760369	NW_015869861.1:26-5120	protein_coding	227.53	0.816888	0.251166	3.25238	0.00114443	0.0140715	145.42	178.369	170.406	259.886	264.796	346.306
LOC107760370	NW_015869862.1:10738-14752	protein_coding	634.328	-0.479037	0.276142	-1.73474	0.0827861	0.244732	849.724	666.598	701.178	651.222	567.419	369.829
LOC107760371	NW_015869862.1:993-6147	protein_coding	4.79974	-0.978474	0.990897	-0.987462	0.323416	NA	7.07448	6.86035	5.58707	6.02983	1.9399	1.30681
LOC107760372	NW_015869881.1:3761-5347	lncRNA	0	NA	NA	NA	NA	NA	0	0	0	0	0	0
LOC107760373	NW_015869887.1:10532-13682	protein_coding	202.719	-0.137685	0.276325	-0.498273	0.618292	0.79634	181.578	195.52	259.799	156.776	197.869	224.772
LOC107760375	NW_015869890.1:161479-162633	protein_coding	0	NA	NA	NA	NA	NA	0	0	0	0	0	0
LOC107760376	NW_015869890.1:163118-165741	protein_coding	0	NA	NA	NA	NA	NA	0	0	0	0	0	0
LOC107760377	NW_015869896.1:42531-44566	protein_coding	0	NA	NA	NA	NA	NA	0	0	0	0	0	0
LOC107760378	NW_015869909.1:8622-9710	protein_coding	0	NA	NA	NA	NA	NA	0	0	0	0	0	0
LOC107760379	NW_015869909.1:12479-21176	protein_coding	229.169	0.460075	0.25537	1.8016	0.0716076	0.222401	228.741	166.935	181.58	229.134	296.804	271.817
LOC107760380	NW_015869909.1:21239-25675	protein_coding	288.535	-0.450363	0.224314	-2.00773	0.0446717	0.164007	286.909	373.889	339.415	240.59	247.337	243.067
LOC107760381	NW_015869909.1:26546-33667	protein_coding	1267.82	-0.0787136	0.316871	-0.248409	0.803818	0.905923	959.771	1476.12	1470.8	783.878	1480.14	1436.19
LOC107760382	NW_015869917.1:73595-75511	protein_coding	0	NA	NA	NA	NA	NA	0	0	0	0	0	0
LOC107760383	NW_015793454.1:30216-33709	protein_coding	139.752	-0.646255	0.296186	-2.18193	0.029115	0.124654	159.569	179.513	171.803	80.7997	139.672	107.159
LOC107760384	NW_015869924.1:6-5286	protein_coding	176.87	0.768705	0.281064	2.73498	0.0062384	0.0444493	139.917	116.626	135.487	235.766	166.831	266.59
LOC107760385	NW_015869924.1:12868-13572	protein_coding	2.17578	2.66795	1.92952	1.38271	0.166755	NA	1.57211	0	0	6.63281	4.84974	0
LOC107760386	NW_015869924.1:52829-56689	protein_coding	55.7341	0.379777	0.357067	1.0636	0.28751	0.527711	35.3724	62.8866	47.4901	60.9013	61.1067	66.6475
LOC107760387	NW_015869924.1:18401-27160	protein_coding	541.679	0.239306	0.228008	1.04955	0.293925	0.53461	558.098	399.044	533.566	621.073	586.818	551.476
LOC107760388	NW_015869924.1:57366-61980	protein_coding	10.3082	-0.354148	0.760621	-0.465604	0.641499	0.811342	7.07448	6.86035	20.9515	9.04475	4.84974	13.0681
LOC107760389	NW_015869924.1:62952-65461	protein_coding	1924.51	-0.190178	0.278509	-0.682846	0.494704	0.709353	2375.45	2165.59	1613.27	2225.61	1864.24	1302.89
LOC107760390	NW_015793460.1:45469-67595	protein_coding	391.372	0.382881	0.245679	1.55846	0.119124	0.309423	329.356	332.727	358.97	548.112	417.078	361.988
LOC107760391	NW_015869924.1:101882-105768	protein_coding	24.9198	0.761743	0.561411	1.35684	0.174834	0.391576	22.7955	26.298	5.58707	30.7521	26.1886	37.8976
LOC107760392	NW_015869924.1:123009-125533	protein_coding	157.926	0.866433	0.350908	2.46912	0.0135447	0.0746779	110.834	142.924	82.4093	285.211	174.591	151.59
LOC107760393	NW_015869924.1:134870-137269	lncRNA	8.02517	1.84089	0.85057	2.1643	0.0304414	0.128178	6.28843	2.28678	1.39677	15.0746	8.72953	14.375
LOC107769825	NW_015889876.1:161196-166858	lncRNA	12.9913	2.61835	0.79442	3.29592	0.000980982	0.0126289	2.35816	4.57357	4.19031	24.1193	8.72953	33.9772
LOC107760395	NW_015869934.1:3685-7309	protein_coding	61.8565	0.167662	0.401152	0.417952	0.675982	0.833399	69.1727	49.1659	57.2675	97.0803	51.4072	47.0453
LOC107777246	NW_015902696.1:113470-117039	lncRNA	11.9845	2.61113	0.87816	2.97341	0.00294508	0.0266957	1.57211	4.57357	4.19031	16.8835	6.78963	37.8976
LOC107760397	NW_015793460.1:27056-27950	protein_coding	0	NA	NA	NA	NA	NA	0	0	0	0	0	0
LOC107760398	NW_015869937.1:11210-15756	lncRNA	43.09	0.415886	0.452168	0.919759	0.357698	0.594983	41.6608	24.0112	44.6966	48.8416	30.0684	69.2612
LOC107760401	NW_015869950.1:48430-50564	protein_coding	4.91137	0.461754	1.16976	0.394741	0.693034	NA	9.43264	0	2.79354	7.83878	6.78963	2.61363
LOC107760403	NW_015869959.1:79007-84200	lncRNA	0.190565	-1.20042	4.08047	-0.294186	0.768616	NA	0	1.14339	0	0	0	0
LOC107760404	NW_015869959.1:94327-100244	protein_coding	54.705	0.392579	0.34348	1.14294	0.253062	0.489429	51.0935	50.3093	40.5063	63.9162	72.7461	49.659
LOC107760405	NW_015793460.1:9580-18773	protein_coding	0.217802	0.769638	4.07423	0.188904	0.850168	NA	0	0	0	0	0	1.30681
LOC107760406	NW_015869959.1:112844-116114	protein_coding	27.3654	-0.271045	0.454772	-0.596002	0.551174	0.750782	38.5166	26.298	25.1418	31.3551	23.2787	19.6022
LOC107760407	NW_015869981.1:31160-31985	protein_coding	0	NA	NA	NA	NA	NA	0	0	0	0	0	0
LOC107760410	NW_015870008.1:11938-14034	protein_coding	0	NA	NA	NA	NA	NA	0	0	0	0	0	0
LOC107760411	NW_015870016.1:8464-15880	protein_coding	0.636599	2.65972	3.09703	0.858796	0.390453	NA	0	0	0	1.20597	0	2.61363
LOC107772219	NW_015796031.1:6-2176	protein_coding	14.3499	2.60953	0.83987	3.10706	0.00188957	0.0198661	7.86053	2.28678	1.39677	44.6207	11.6394	18.2954		Protein TSS-like		cell cycle
LOC107760413	NW_015870018.1:2452-6745	protein_coding	1082.06	-0.00848702	0.373505	-0.0227226	0.981872	0.991376	1783.55	668.885	801.745	1142.05	906.901	1189.2
LOC107760414	NW_015793460.1:33816-43801	protein_coding	5.00563	-0.419102	1.44263	-0.290512	0.771424	NA	0.786053	14.8641	1.39677	0	7.75958	5.22726
LOC107760415	NW_015870030.1:89171-90627	protein_coding	745.326	-0.509684	0.279828	-1.82142	0.068543	0.216407	706.662	1103.37	817.11	523.992	783.718	537.101
LOC107760416	NW_015870030.1:6810-9134	protein_coding	0.131009	-1.20042	4.08047	-0.294186	0.768616	NA	0.786053	0	0	0	0	0
LOC107760417	NW_015870051.1:1022-1830	protein_coding	0	NA	NA	NA	NA	NA	0	0	0	0	0	0
LOC107760418	NW_015870051.1:2050-4502	protein_coding	0	NA	NA	NA	NA	NA	0	0	0	0	0	0
LOC107760419	NW_015870051.1:37028-41743	protein_coding	0	NA	NA	NA	NA	NA	0	0	0	0	0	0
LOC107760420	NW_015870051.1:10916-16065	protein_coding	253.243	0.058739	0.265105	0.221569	0.82465	0.917061	294.77	220.675	229.07	315.36	226.968	232.613
LOC107760421	NW_015870051.1:22016-35303	protein_coding	437.991	0.828449	0.237439	3.4891	0.000484641	0.00778524	275.905	312.146	358.97	470.93	572.269	637.725
LOC107760423	NW_015870063.1:78-2359	protein_coding	6.29644	-1.16965	0.882359	-1.3256	0.184974	0.404942	5.50237	6.86035	13.9677	3.01492	5.81969	2.61363
LOC107760424	NW_015870068.1:16119-18000	protein_coding	0	NA	NA	NA	NA	NA	0	0	0	0	0	0
LOC107760425	NW_015870068.1:51853-55455	protein_coding	0	NA	NA	NA	NA	NA	0	0	0	0	0	0
LOC107760426	NW_015870068.1:41061-44907	protein_coding	187.55	0.496353	0.264157	1.879	0.0602439	0.198978	189.439	125.773	150.851	236.972	202.719	219.545
LOC107760427	NW_015870068.1:39496-40972	protein_coding	52.6021	0.271195	0.394757	0.686992	0.492088	0.70728	47.9492	38.8753	55.8707	56.6804	37.828	78.4089
LOC107760428	NW_015870077.1:4036-4967	protein_coding	0	NA	NA	NA	NA	NA	0	0	0	0	0	0
LOC107760429	NW_015870077.1:5585-6542	protein_coding	0.813631	-0.624297	2.54604	-0.245203	0.806299	NA	0.786053	2.28678	0	1.80895	0	0
LOC107760431	NW_015870078.1:34118-38846	protein_coding	65.479	0.82685	0.371761	2.22414	0.0261389	0.115901	43.2329	43.4489	54.474	58.4894	79.5357	113.693
LOC107760432	NW_015870078.1:39248-44056	protein_coding	137.738	0.00149017	0.355142	0.00419598	0.996652	0.998191	84.1077	179.513	149.454	111.552	131.913	169.886
LOC107760435	NW_015870083.1:177513-178992	protein_coding	3.56571	-1.69061	1.2098	-1.39743	0.162285	NA	5.50237	5.71696	5.58707	3.6179	0.969948	0
LOC107760436	NW_015793466.1:871-6876	protein_coding	81.2235	0.755062	0.440327	1.71478	0.0863863	0.251575	96.6845	43.4489	40.5063	142.304	87.2953	77.1021
LOC107760437	NW_015870084.1:1457-2401	protein_coding	74.5665	-0.813993	0.392847	-2.07204	0.038262	0.148593	67.6006	116.626	100.567	34.973	72.7461	54.8862
LOC107760438	NW_015870107.1:8352-10862	protein_coding	0	NA	NA	NA	NA	NA	0	0	0	0	0	0
LOC107760439	NW_015870122.1:13709-14378	lncRNA	0.291063	-0.263665	4.07685	-0.0646738	0.948434	NA	0	1.14339	0	0.602983	0	0
LOC107760440	NW_015870122.1:16245-17449	protein_coding	64.6062	-0.323483	0.383437	-0.843641	0.39887	0.632049	88.824	61.7432	65.6481	81.4027	45.5875	44.4317
LOC107760441	NW_015870127.1:22291-23009	protein_coding	676.905	-0.626908	0.398647	-1.57259	0.115814	0.303967	613.122	775.22	1075.51	258.68	554.81	784.089
LOC107760442	NW_015870129.1:34074-35225	protein_coding	0	NA	NA	NA	NA	NA	0	0	0	0	0	0
LOC107760443	NW_015870134.1:3268-4078	protein_coding	0	NA	NA	NA	NA	NA	0	0	0	0	0	0
LOC107760444	NW_015870134.1:6274-7805	protein_coding	0	NA	NA	NA	NA	NA	0	0	0	0	0	0
LOC107760445	NW_015870134.1:39651-48193	protein_coding	793.375	0.644187	0.229774	2.80357	0.00505397	0.0385713	537.66	589.99	730.51	918.343	872.953	1110.79
LOC107760446	NW_015870134.1:49783-60282	protein_coding	190.19	0.710396	0.353014	2.01237	0.0441807	0.162796	105.331	221.818	106.154	237.575	267.706	202.556
LOC107760447	NW_015870145.1:4669-6815	lncRNA	75.0897	0.31598	0.330787	0.955238	0.339457	0.578021	51.0935	77.7507	72.632	75.9759	99.9046	73.1816
LOC107760448	NW_015870156.1:4564-5972	protein_coding	2438.23	-0.83065	0.296311	-2.80331	0.00505817	0.0385863	3057.75	3730.89	2577.04	2019.99	2102.85	1140.85
LOC107760449	NW_015870165.1:23463-33588	protein_coding	401.468	0.0760973	0.291553	0.261007	0.794087	0.900611	302.63	372.746	497.25	320.787	408.348	507.044
LOC107760450	NW_015870177.1:3326-6451	protein_coding	0	NA	NA	NA	NA	NA	0	0	0	0	0	0
LOC107760451	NW_015870188.1:6179-9669	protein_coding	21.8321	1.50756	0.59181	2.54736	0.010854	0.0639142	19.6513	8.00375	5.58707	42.8118	26.1886	28.7499
LOC107760452	NW_015870190.1:65340-66699	protein_coding	0	NA	NA	NA	NA	NA	0	0	0	0	0	0
LOC107760453	NW_015870190.1:9107-12203	protein_coding	0	NA	NA	NA	NA	NA	0	0	0	0	0	0
LOC107760454	NW_015870190.1:30022-35860	protein_coding	1413.71	0.0286109	0.24138	0.118531	0.905647	0.956128	1316.64	1571.02	1310.17	1092.61	1657.64	1534.2
LOC107760455	NW_015793467.1:4032-11685	protein_coding	0	NA	NA	NA	NA	NA	0	0	0	0	0	0
LOC107760456	NW_015870190.1:39472-42715	lncRNA	10.9853	1.64416	0.751698	2.18726	0.0287234	0.123516	7.07448	4.57357	4.19031	25.3253	7.75958	16.9886
LOC107760457	NW_015870190.1:45638-62834	lncRNA	12.5085	-1.09687	0.668693	-1.64033	0.100938	0.27809	21.2234	10.2905	19.5548	9.64773	3.87979	10.4545
LOC107760458	NW_015870190.1:69039-73792	protein_coding	875.336	-0.228225	0.263054	-0.867596	0.385616	0.620466	772.69	1066.79	993.102	601.174	920.48	897.782
LOC107760459	NW_015870194.1:28371-28991	protein_coding	0	NA	NA	NA	NA	NA	0	0	0	0	0	0
LOC107760460	NW_015870194.1:143157-148176	protein_coding	1.66391	0.0858023	1.70209	0.0504099	0.959796	NA	0	3.43018	1.39677	0.602983	1.9399	2.61363
LOC107760461	NW_015870194.1:149654-169827	protein_coding	2.00655	1.32718	1.75366	0.756804	0.449167	NA	0	3.43018	0	2.41193	0.969948	5.22726
LOC107760462	NW_015870194.1:162844-163846	protein_coding	0	NA	NA	NA	NA	NA	0	0	0	0	0	0
LOC107760463	NW_015870200.1:1161-3528	protein_coding	52.0361	0.367912	0.355921	1.03369	0.301281	0.541823	38.5166	51.4527	46.0934	45.8267	64.9865	65.3407
LOC107760464	NW_015793469.1:70130-70981	protein_coding	146.399	-0.91524	0.350947	-2.60792	0.00910949	0.0569065	140.704	250.403	182.977	78.3878	139.672	86.2498
LOC107760465	NW_015870210.1:67-997	protein_coding	0	NA	NA	NA	NA	NA	0	0	0	0	0	0
LOC107760466	NW_015870214.1:9746-16003	protein_coding	622.921	0.455137	0.443041	1.0273	0.304278	0.54458	525.084	332.727	717.939	520.977	396.709	1244.09
LOC107760467	NW_015870218.1:395-1002	protein_coding	0.581606	-1.09436	2.89687	-0.377772	0.7056	NA	0.786053	0	1.39677	0	0	1.30681
LOC107760468	NW_015870238.1:102941-104497	protein_coding	116.014	-0.878499	0.308239	-2.85005	0.00437118	0.0350616	160.355	172.652	118.725	94.6683	88.2653	61.4203
LOC107760469	NW_015870242.1:10957-11523	protein_coding	0	NA	NA	NA	NA	NA	0	0	0	0	0	0
LOC107760470	NW_015870245.1:23-4274	protein_coding	1.86672	1.14872	1.84346	0.623135	0.533196	NA	0	3.43018	0	0.602983	1.9399	5.22726
LOC107760471	NW_015870245.1:4486-6938	protein_coding	466.46	-0.690394	0.30208	-2.28547	0.0222852	0.104027	635.131	659.737	434.395	456.458	360.821	252.215
LOC107760472	NW_015793471.1:21984-22980	protein_coding	146.548	-0.29766	0.478174	-0.622494	0.533617	0.737578	269.616	146.354	68.4417	185.116	92.145	117.613
LOC107760473	NW_015870248.1:1228-4340	protein_coding	85.3714	-0.116803	0.312664	-0.373574	0.708721	0.852361	84.1077	81.1809	100.567	72.9609	68.8663	104.545
LOC107760474	NW_015870251.1:85791-89410	protein_coding	1.02505	1.16029	2.45281	0.473047	0.63618	NA	0.786053	1.14339	0	4.22088	0	0
LOC107760475	NW_015870251.1:90775-94562	protein_coding	181.754	0.0407886	0.301294	0.135378	0.892313	0.949912	174.504	184.086	178.786	143.51	254.126	155.511
LOC107760476	NW_015870276.1:5869-8876	protein_coding	5.60309	0.268848	0.865931	0.310473	0.756201	NA	6.28843	3.43018	5.58707	6.63281	7.75958	3.92044
LOC107760477	NW_015870276.1:26728-37352	lncRNA	55.5231	-0.0689693	0.365421	-0.188739	0.850297	0.929031	71.5308	38.8753	60.0611	60.2983	51.4072	50.9658
LOC107760478	NW_015870285.1:32847-39417	lncRNA	42.1209	-0.133566	0.521598	-0.256071	0.797896	0.902545	61.3122	18.2943	53.0772	56.0774	37.828	26.1363
LOC107760479	NW_015870290.1:34833-49093	protein_coding	59.6618	0.0393508	0.371135	0.106028	0.91556	0.960454	77.8193	42.3055	55.8707	68.1371	48.4974	65.3407
LOC107760480	NW_015793473.1:14732-16510	protein_coding	0	NA	NA	NA	NA	NA	0	0	0	0	0	0
LOC107760481	NW_015870290.1:59818-62137	protein_coding	0	NA	NA	NA	NA	NA	0	0	0	0	0	0
LOC107760482	NW_015870292.1:3994-5822	protein_coding	0.131009	-1.20042	4.08047	-0.294186	0.768616	NA	0.786053	0	0	0	0	0
LOC107760483	NW_015870299.1:381-906	lncRNA	0	NA	NA	NA	NA	NA	0	0	0	0	0	0
LOC107760484	NW_015870308.1:35800-39457	protein_coding	279.689	-0.165231	0.247333	-0.668049	0.504102	0.716411	283.765	285.848	317.066	215.868	318.143	257.442
LOC107760485	NW_015870310.1:606-1807	lncRNA	24.8898	0.631207	0.725794	0.869678	0.384476	0.619416	36.1584	12.5773	9.77738	60.2983	17.4591	13.0681
LOC107760486	NW_015870316.1:1441-2948	protein_coding	1.33188	-0.549628	2.24071	-0.245292	0.80623	NA	0.786053	0	4.19031	3.01492	0	0
LOC107760487	NW_015870317.1:27763-29706	protein_coding	66.7982	0.163139	0.450833	0.361861	0.717456	0.857297	72.3169	49.1659	68.4417	114.567	38.7979	57.4998
LOC107760488	NW_015870317.1:31854-36118	protein_coding	727.831	-0.705637	0.247402	-2.85219	0.00434197	0.0349543	698.015	896.42	1113.22	505.903	577.119	576.305
LOC107760489	NW_015870335.1:110115-114222	protein_coding	14.0506	-0.439872	0.61019	-0.720877	0.470985	0.691077	16.5071	10.2905	22.3483	15.6776	11.6394	7.84089
LOC107760491	NW_015787855.1:5577-6848	protein_coding	2298.2	-0.918392	0.306029	-3.00099	0.00269102	0.0251572	2077.54	2991.11	3948.66	1179.43	1715.84	1876.59
LOC107760492	NW_015793476.1:100926-101660	protein_coding	0	NA	NA	NA	NA	NA	0	0	0	0	0	0
LOC107760493	NW_015870335.1:77671-82090	protein_coding	267.563	-0.663785	0.309105	-2.14744	0.0317582	0.131673	383.594	301.856	300.305	287.623	180.41	151.59
LOC107760494	NW_015870335.1:85547-87582	protein_coding	18.3463	-0.112409	0.519211	-0.2165	0.828598	0.918987	22.7955	14.8641	19.5548	17.4865	22.3088	13.0681
LOC107760495	NW_015870335.1:91544-103128	protein_coding	859.34	0.0791527	0.291993	0.271077	0.786332	0.896393	655.568	705.473	1146.75	718.153	910.781	1019.32
LOC107760496	NW_015870335.1:11078-13108	protein_coding	0.464301	-1.15467	3.06951	-0.376173	0.706788	NA	0.786053	0	1.39677	0.602983	0	0
LOC107760497	NW_015870335.1:104570-107150	protein_coding	2.49407	0.434265	1.29851	0.334434	0.738052	NA	2.35816	1.14339	2.79354	1.20597	4.84974	2.61363
LOC107760499	NW_015870339.1:2789-6077	protein_coding	0.100497	0.698109	4.07685	0.171237	0.864037	NA	0	0	0	0.602983	0	0
LOC107760500	NW_015793476.1:55465-56260	lncRNA	56.2512	-0.728375	0.321285	-2.26707	0.0233858	0.10765	69.9587	74.3205	65.6481	39.7969	40.7378	47.0453
LOC107760501	NW_015870340.1:71962-73023	protein_coding	0	NA	NA	NA	NA	NA	0	0	0	0	0	0
LOC107760502	NW_015870340.1:73082-74553	protein_coding	0	NA	NA	NA	NA	NA	0	0	0	0	0	0
LOC107760503	NW_015870340.1:29964-36395	protein_coding	19.4798	0.844655	0.524128	1.61154	0.107062	0.288907	18.8653	13.7207	8.38061	22.9134	24.2487	28.7499
LOC107760504	NW_015870340.1:67521-69729	protein_coding	2.79535	-1.31823	1.22372	-1.07723	0.281377	NA	4.71632	4.57357	2.79354	2.41193	0.969948	1.30681
LOC107760505	NW_015793476.1:81129-82034	protein_coding	0	NA	NA	NA	NA	NA	0	0	0	0	0	0
LOC107760506	NW_015870340.1:79957-88415	protein_coding	122.874	-0.00432837	0.249976	-0.0173152	0.986185	0.993554	121.838	120.056	127.106	121.803	114.454	131.988
LOC107760508	NW_015870347.1:36201-39006	protein_coding	458.604	0.244986	0.197594	1.23985	0.215032	0.444462	445.692	394.47	419.031	521.58	478.184	492.669
LOC107760509	NW_015870347.1:75272-80876	protein_coding	708.283	-0.808591	0.222673	-3.63129	0.000282005	0.00528104	790.77	840.393	1074.12	471.533	530.561	542.328
LOC107760510	NW_015870347.1:56990-57541	protein_coding	562.169	-0.898896	0.299911	-2.9972	0.00272468	0.0253954	661.071	552.259	983.325	459.473	302.624	414.26
LOC107760511	NW_015870372.1:207-3496	protein_coding	44.5138	-0.251305	0.373763	-0.672364	0.501352	0.71444	58.1679	43.4489	43.2998	47.0327	32.0083	43.1249
LOC107760512	NW_015793476.1:2085-13700	protein_coding	364.815	0.744224	0.246432	3.02	0.00252775	0.0241761	259.398	222.962	336.621	446.207	425.807	497.896
LOC107760513	NW_015870379.1:6-4922	protein_coding	828.597	0.149427	0.275143	0.543088	0.587069	0.775317	879.594	895.276	582.453	1013.01	928.24	673.009
LOC107760514	NW_015870379.1:10404-11252	protein_coding	0	NA	NA	NA	NA	NA	0	0	0	0	0	0
LOC107760515	NW_015870379.1:7811-9845	protein_coding	71.3429	0.971728	0.544818	1.78358	0.0744916	0.228169	80.9635	38.8753	23.7451	132.656	40.7378	111.079
LOC107760516	NW_015870379.1:19707-20850	lncRNA	27.7755	-0.892162	0.429393	-2.07773	0.0377345	0.147455	36.1584	41.1621	30.7289	19.8984	16.4891	22.2158
LOC107760517	NW_015870380.1:2006-4143	protein_coding	25.9423	0.421638	0.839024	0.502534	0.615292	0.794253	7.86053	49.1659	9.77738	24.1193	58.1969	6.53407
LOC107760518	NW_015870380.1:6103-9178	protein_coding	197.499	-0.312469	0.244153	-1.27981	0.200612	0.425473	237.388	229.822	188.564	167.026	198.839	163.352
LOC107760519	NW_015870380.1:9687-12542	protein_coding	501.481	-0.046984	0.20869	-0.225138	0.821872	0.91549	467.702	497.376	564.295	454.046	535.411	490.055
LOC107760521	NW_015870381.1:3181-4246	protein_coding	0.934986	2.11532	2.8688	0.737352	0.460908	NA	0.786053	0	0	4.82386	0	0
LOC107760522	NW_015793476.1:61964-63373	protein_coding	7.33457	0.311118	0.867937	0.358457	0.720001	0.858654	5.50237	3.43018	11.1741	9.64773	11.6394	2.61363
LOC107760523	NW_015870385.1:7907-10722	protein_coding	89.7222	-0.272797	0.282847	-0.964469	0.334811	0.573359	89.6101	114.339	90.79	80.7997	84.3855	78.4089
LOC107760524	NW_015870385.1:6457-7649	protein_coding	23.6485	-0.769528	0.512457	-1.50164	0.133189	0.331499	18.8653	38.8753	32.1257	15.6776	23.2787	13.0681
LOC107760525	NW_015870402.1:48912-49559	protein_coding	0	NA	NA	NA	NA	NA	0	0	0	0	0	0
LOC107760526	NW_015870402.1:50899-58267	protein_coding	141.642	0.2739	0.246133	1.11282	0.265787	0.503805	139.131	123.486	121.519	148.937	167.801	148.977
LOC107760527	NW_015870405.1:140597-145375	protein_coding	179.477	-0.338508	0.367052	-0.922236	0.356405	0.593845	205.16	269.841	127.106	205.617	161.981	107.159
LOC107760528	NW_015870405.1:150288-153163	protein_coding	9.26665	0.171488	0.725257	0.236452	0.813082	0.911015	5.50237	6.86035	13.9677	8.44176	7.75958	13.0681
LOC107760529	NW_015870422.1:1233-25312	protein_coding	203.39	0.69544	0.229506	3.03016	0.00244424	0.0236722	163.499	140.637	162.025	268.327	245.397	240.454
LOC107760530	NW_015793476.1:90709-95258	protein_coding	3124.08	0.274651	0.408978	0.671554	0.501868	0.714788	4467.14	2542.9	1472.19	4790.7	3033.03	2438.52
LOC107760531	NW_015870447.1:1151-6095	protein_coding	344.801	-0.276561	0.332363	-0.832107	0.405349	0.638123	318.352	362.455	451.156	204.411	284.195	448.237
LOC107760532	NW_015870447.1:77074-84375	protein_coding	453.997	-0.288641	0.219631	-1.31421	0.188776	0.410234	440.19	511.096	546.137	366.011	404.468	456.078
LOC107760533	NW_015870447.1:105679-107948	protein_coding	544.502	-0.60786	0.272479	-2.23085	0.025691	0.114695	598.187	755.782	617.372	309.33	527.652	458.692
LOC107760535	NW_015870454.1:89572-91470	lncRNA	19.3831	0.546983	0.517862	1.05623	0.290862	0.531604	17.2932	16.0075	13.9677	22.3104	31.0383	15.6818
LOC107760536	NW_015870457.1:2642-6164	protein_coding	233.963	-0.319797	0.279398	-1.14459	0.252378	0.488736	223.239	292.708	262.593	153.761	245.397	226.079
LOC107760537	NW_015870461.1:41983-57692	protein_coding	1093.05	0.505871	0.261816	1.93216	0.0533393	0.184138	815.137	724.911	1170.49	1107.68	1276.45	1463.63
LOC107760538	NW_015870461.1:57968-64430	protein_coding	88.7181	0.0536715	0.272305	0.197101	0.843749	0.926129	83.3216	84.611	93.5835	91.0504	88.2653	91.477
LOC107760539	NW_015793480.1:11505-13313	protein_coding	0	NA	NA	NA	NA	NA	0	0	0	0	0	0
LOC107760540	NW_015870476.1:8045-8802	protein_coding	0	NA	NA	NA	NA	NA	0	0	0	0	0	0
LOC107760541	NW_015870484.1:19835-27856	protein_coding	27.7673	0.650822	0.426124	1.5273	0.126685	0.321352	18.8653	25.1546	20.9515	34.973	30.0684	36.5908
LOC107760542	NW_015870484.1:56214-64430	protein_coding	61.3758	0.310949	0.437234	0.711173	0.476977	0.695308	88.038	30.8716	44.6966	75.3729	71.7761	57.4998
LOC107760543	NW_015870484.1:65734-76407	protein_coding	1.51345	0.233028	2.25563	0.10331	0.917717	NA	0	0	4.19031	0	0.969948	3.92044
LOC107806856	NW_015943432.1:4877-16983	protein_coding	8.44946	2.60667	0.955167	2.72902	0.00635219	0.0450024	0	2.28678	5.58707	13.2656	16.4891	13.0681		Mediator of RNA polymerase II transcription subunit 13
LOC107760545	NW_015870484.1:5534-7658	protein_coding	0	NA	NA	NA	NA	NA	0	0	0	0	0	0
LOC107760546	NW_015870486.1:2005-2860	lncRNA	198.076	-0.117853	0.26992	-0.436621	0.662387	0.82482	217.737	209.241	192.754	241.193	170.711	156.818
LOC107760547	NW_015793480.1:4296-7120	lncRNA	0.670523	1.27769	2.45874	0.519654	0.603305	NA	0	1.14339	0	0.602983	0.969948	1.30681
LOC107760548	NW_015870488.1:152045-152791	protein_coding	0	NA	NA	NA	NA	NA	0	0	0	0	0	0
LOC107760549	NW_015870488.1:16000-19891	protein_coding	25.025	0.55171	0.488818	1.12866	0.259041	0.496203	15.7211	28.5848	16.7612	33.7671	21.3389	33.9772
LOC107760550	NW_015870500.1:3209-7759	protein_coding	785.23	-0.0200946	0.192054	-0.10463	0.916669	0.960986	757.755	764.93	849.235	719.962	807.967	811.532
LOC107802758	NW_015936163.1:31622-42104	protein_coding	33.9279	2.60584	0.491928	5.29721	1.17583e-07	1.78576e-05	8.64659	10.2905	9.77738	52.4595	42.6777	79.7157	AT1G77460	LOW QUALITY PROTEIN: uncharacterized protein LOC107802758
LOC107760552	NW_015793485.1:45061-48127	lncRNA	1.41969	0.203356	2.16335	0.0940003	0.925109	NA	3.93027	0	0	3.6179	0.969948	0
LOC107760553	NW_015870502.1:28185-30446	lncRNA	7.52619	0.0380857	0.755549	0.050408	0.959797	0.981336	8.64659	9.14714	4.19031	7.2358	6.78963	9.1477
LOC107760554	NW_015870502.1:7344-8200	protein_coding	177.159	-0.695846	0.271811	-2.56003	0.0104662	0.0624002	174.504	250.403	231.864	119.391	129.973	156.818
LOC107760555	NW_015870504.1:2296-6935	protein_coding	78.7643	0.335	0.312315	1.07263	0.283435	0.52328	74.6751	57.1696	76.8223	89.2415	72.7461	101.932
LOC107760556	NW_015870506.1:155137-160606	protein_coding	0	NA	NA	NA	NA	NA	0	0	0	0	0	0
LOC107760557	NW_015870506.1:104411-122426	protein_coding	648.604	0.713065	0.212576	3.3544	0.000795381	0.0109632	459.055	492.802	522.391	737.448	746.86	933.066
LOC107760558	NW_015870506.1:134249-141579	protein_coding	528.844	0.154753	0.321605	0.481189	0.630382	0.804113	712.95	409.334	378.524	701.872	460.725	509.658
LOC107760559	NW_015870506.1:175306-178383	protein_coding	72.7655	-0.328997	0.38381	-0.857187	0.391342	0.625401	106.117	82.3243	54.474	68.7401	80.5057	44.4317
LOC107760560	NW_015793485.1:5493-42557	protein_coding	479.999	0.469075	0.248669	1.88634	0.0592486	0.196978	382.808	484.798	339.415	468.518	633.376	571.078
LOC107760561	NW_015870506.1:127297-130497	protein_coding	0	NA	NA	NA	NA	NA	0	0	0	0	0	0
LOC107760564	NW_015870508.1:931-4186	protein_coding	5.90051	2.97663	1.10806	2.68633	0.00722414	NA	1.57211	2.28678	0	16.2805	8.72953	6.53407
LOC107760565	NW_015870511.1:7517-17048	protein_coding	195.123	-0.592974	0.298336	-1.98761	0.046855	0.169398	256.253	269.841	178.786	197.778	138.703	129.375
LOC107760566	NW_015870515.1:5686-6288	protein_coding	0	NA	NA	NA	NA	NA	0	0	0	0	0	0
LOC107760567	NW_015870524.1:8915-12585	protein_coding	2.21518	-0.210613	1.37908	-0.15272	0.878619	NA	3.14421	2.28678	1.39677	0.602983	1.9399	3.92044
LOC107760568	NW_015793491.1:159612-160361	protein_coding	0	NA	NA	NA	NA	NA	0	0	0	0	0	0
LOC107760569	NW_015870531.1:1779-2101	protein_coding	0	NA	NA	NA	NA	NA	0	0	0	0	0	0
LOC107760570	NW_015870533.1:4606-5267	protein_coding	0.232795	-1.20042	4.08047	-0.294186	0.768616	NA	0	0	1.39677	0	0	0
LOC107760571	NW_015870537.1:86026-87219	protein_coding	0	NA	NA	NA	NA	NA	0	0	0	0	0	0
LOC107760572	NW_015870537.1:5093-7973	protein_coding	317.997	-0.473733	0.361555	-1.31027	0.190106	0.412152	444.12	424.199	241.641	338.876	299.714	159.431
LOC107760573	NW_015870537.1:9897-21157	protein_coding	260.544	0.824322	0.224627	3.66974	0.000242794	0.00473049	201.23	164.649	198.341	335.259	350.151	313.635
LOC107760574	NW_015870537.1:24778-28893	protein_coding	299.518	-0.35378	0.262593	-1.34726	0.177898	0.395672	355.296	373.889	279.354	270.739	311.353	206.477
LOC107760575	NW_015870546.1:19424-25608	protein_coding	160.017	-0.448332	0.252492	-1.77563	0.0757941	0.230675	201.23	161.218	191.357	142.907	118.334	145.056
LOC107760576	NW_015787292.1:36057-39530	protein_coding	0.755816	1.73653	2.57041	0.675585	0.499304	NA	0.786053	0	0	1.80895	1.9399	0
LOC107760577	NW_015787858.1:16885-17750	protein_coding	0	NA	NA	NA	NA	NA	0	0	0	0	0	0
LOC107760578	NW_015870546.1:38306-40613	protein_coding	7.58274	1.5456	0.856678	1.80418	0.0712032	0.2218	6.28843	2.28678	2.79354	16.8835	6.78963	10.4545
LOC107760579	NW_015870546.1:4647-12190	protein_coding	2.24999	-0.786411	1.67662	-0.469044	0.639038	NA	6.28843	2.28678	0	3.6179	0	1.30681
LOC107760580	NW_015793491.1:233098-234968	protein_coding	0	NA	NA	NA	NA	NA	0	0	0	0	0	0
LOC107760581	NW_015870546.1:13106-18644	protein_coding	0.190565	-1.20042	4.08047	-0.294186	0.768616	NA	0	1.14339	0	0	0	0
LOC107760582	NW_015870555.1:37088-41706	protein_coding	0	NA	NA	NA	NA	NA	0	0	0	0	0	0
LOC107760583	NW_015870555.1:56913-64680	protein_coding	1798.95	0.251431	0.24253	1.0367	0.299876	0.540548	1348.87	1811.13	1768.31	1629.86	2355.03	1880.51
LOC107760584	NW_015870555.1:67276-71966	protein_coding	564.268	-0.373526	0.216087	-1.72859	0.0838823	0.246937	716.881	575.126	618.768	545.097	442.296	487.442
LOC107774719	NW_015899813.1:120471-124346	protein_coding	118.429	2.59409	0.397221	6.53059	6.55105e-11	5.22333e-08	19.6513	27.4414	55.8707	184.513	185.26	237.84		unknown
LOC107806729	NW_015943212.1:8108-8737	protein_coding	8.45893	2.59325	0.866703	2.99208	0.00277082	0.025643	3.14421	1.14339	2.79354	15.6776	9.69948	18.2954		unknown
LOC107760588	NW_015793491.1:71507-75749	protein_coding	21.851	-0.303185	0.526034	-0.57636	0.564372	0.760596	26.7258	17.1509	29.3321	28.3402	16.4891	13.0681
LOC107760589	NW_015870571.1:174219-175055	protein_coding	38.3362	-0.0442168	0.56708	-0.0779728	0.93785	0.970097	67.6006	30.8716	18.158	58.4894	30.0684	24.8295
LOC107760590	NW_015870571.1:5239-7733	protein_coding	488.335	-0.369556	0.253444	-1.45814	0.144803	0.349172	641.419	570.553	439.982	504.094	405.438	368.522
LOC107760591	NW_015870571.1:17916-21908	protein_coding	54.1872	-0.452887	0.381499	-1.18713	0.235178	0.469055	46.3771	69.7469	71.2352	34.973	42.6777	60.1135
LOC107760592	NW_015870571.1:22555-25236	protein_coding	305.08	0.0701751	0.302091	0.232297	0.816307	0.912583	409.534	222.962	259.799	364.805	279.345	294.033
LOC107760593	NW_015870571.1:72256-78471	protein_coding	109.303	-0.346819	0.327557	-1.05881	0.289689	0.530134	95.8985	165.792	106.154	97.6833	110.574	79.7157
LOC107760594	NW_015793514.1:23834-24779	protein_coding	0	NA	NA	NA	NA	NA	0	0	0	0	0	0
LOC107760595	NW_015870571.1:133517-138503	protein_coding	225.199	0.208654	0.246279	0.847228	0.396868	0.630322	217.737	233.252	174.596	212.853	265.766	246.988
LOC107760596	NW_015870571.1:147728-153808	protein_coding	2398.84	0.00766677	0.341484	0.0224513	0.982088	0.991492	2864.38	2616.08	1697.07	2597.65	3188.22	1429.66
LOC107760597	NW_015870571.1:169117-172914	protein_coding	2088.56	-0.428856	0.225385	-1.90277	0.0570702	0.192279	2099.55	2355.39	2736.27	1639.51	2111.58	1589.09
LOC107760598	NW_015870571.1:175279-184013	protein_coding	1773.9	0.176511	0.191682	0.920853	0.357127	0.594432	1609.05	1542.44	1845.13	1739.61	1949.6	1957.61
LOC107760599	NW_015870571.1:32854-33219	protein_coding	0	NA	NA	NA	NA	NA	0	0	0	0	0	0
LOC107760600	NW_015870583.1:20510-20908	protein_coding	0	NA	NA	NA	NA	NA	0	0	0	0	0	0
LOC107760601	NW_015870587.1:38465-40973	protein_coding	0.100497	0.698109	4.07685	0.171237	0.864037	NA	0	0	0	0.602983	0	0
LOC107760602	NW_015870588.1:35-637	protein_coding	0	NA	NA	NA	NA	NA	0	0	0	0	0	0
LOC107760603	NW_015870594.1:4-8185	protein_coding	101.698	0.0319837	0.275643	0.116033	0.907626	0.957002	91.1822	110.909	100.567	115.773	95.0549	96.7043
LOC107760604	NW_015870594.1:10763-16006	protein_coding	0.231506	-0.263665	4.07685	-0.0646738	0.948434	NA	0.786053	0	0	0.602983	0	0
LOC107760605	NW_015793516.1:2450-4922	protein_coding	0	NA	NA	NA	NA	NA	0	0	0	0	0	0
LOC107760606	NW_015870601.1:21364-27849	protein_coding	72.6058	-0.534239	0.747839	-0.714377	0.474994	0.694037	29.87	194.377	33.5224	30.1492	120.274	27.4431
LOC107760607	NW_015870616.1:966-1959	protein_coding	0.483232	-0.986445	3.0261	-0.325979	0.74444	NA	0.786053	1.14339	0	0	0.969948	0
LOC107760608	NW_015870624.1:8662-9120	protein_coding	0	NA	NA	NA	NA	NA	0	0	0	0	0	0
LOC107760609	NW_015870624.1:67834-70387	protein_coding	0	NA	NA	NA	NA	NA	0	0	0	0	0	0
LOC107760610	NW_015870624.1:103748-104664	protein_coding	0	NA	NA	NA	NA	NA	0	0	0	0	0	0
LOC107802049	NW_015935025.1:6321-14944	protein_coding	10.0896	2.59077	0.962889	2.69062	0.00713184	0.0484504	4.71632	3.43018	0	25.3253	4.84974	22.2158	AT1G04580	Benzaldehyde dehydrogenase (NAD(+))-like		alkaloid
LOC107760612	NW_015870627.1:15053-15785	protein_coding	3.64632	2.6976	1.4232	1.89545	0.0580326	NA	1.57211	1.14339	0	9.04475	0.969948	9.1477
LOC107760613	NW_015870632.1:11331-12280	protein_coding	25.8417	-0.0549529	0.527283	-0.104219	0.916995	0.961182	30.6561	18.2943	29.3321	21.7074	14.5492	40.5112
LOC107760614	NW_015870635.1:3401-8170	protein_coding	0.433789	0.299115	3.62917	0.0824197	0.934313	NA	0	0	1.39677	1.20597	0	0
LOC107776033	NW_015796755.1:26055-31833	protein_coding	81.7061	2.58902	0.532383	4.86307	1.15577e-06	9.68069e-05	16.5071	26.298	27.9354	187.528	186.23	45.7385		Wall-associated receptor kinase 2-like
LOC107760618	NW_015870636.1:9-1704	protein_coding	13.4025	0.890582	0.66535	1.33852	0.180728	0.39945	4.71632	10.2905	13.9677	24.1193	11.6394	15.6818
LOC107760619	NW_015870641.1:164967-165607	protein_coding	0	NA	NA	NA	NA	NA	0	0	0	0	0	0
LOC107760620	NW_015870641.1:7654-14717	protein_coding	146.458	-0.421601	0.397269	-1.06125	0.288577	0.529037	119.48	170.365	212.309	72.358	117.364	186.874
LOC107760621	NW_015870645.1:1602-6351	protein_coding	84.8492	0.586404	0.417746	1.40373	0.160398	0.371772	107.689	58.313	36.316	115.773	104.754	86.2498
LOC107760622	NW_015870645.1:41828-46367	protein_coding	1472.01	-0.543036	0.259416	-2.0933	0.0363221	0.143876	1922.69	2046.67	1268.27	1314.5	1258.02	1021.93
LOC107760623	NW_015870655.1:17309-17763	lncRNA	0	NA	NA	NA	NA	NA	0	0	0	0	0	0
LOC107769099	NW_015889087.1:106949-113300	protein_coding	39.3134	2.58217	0.529402	4.87752	1.07426e-06	9.07124e-05	6.28843	17.1509	11.1741	92.8594	67.8963	40.5112		MLO-like protein;May be involved in modulation of pathogen defense and leaf cell death.	MLO-LIKE PROTEIN (PTHR31942:SF34)		membrane	defense response
LOC107760625	NW_015870669.1:1026-3457	protein_coding	221.015	-0.124213	0.308241	-0.402973	0.686968	0.840015	181.578	284.705	224.88	153.158	260.916	220.852
LOC107760626	NW_015793517.1:15617-19776	protein_coding	3.36254	-0.437531	1.45998	-0.299684	0.764418	NA	4.71632	6.86035	0	1.80895	6.78963	0
LOC107760627	NW_015870680.1:27635-43549	lncRNA	0	NA	NA	NA	NA	NA	0	0	0	0	0	0
LOC107760628	NW_015870691.1:3985-6680	protein_coding	158.362	-0.252074	0.317714	-0.793402	0.427544	0.656825	195.727	181.799	139.677	195.969	111.544	125.454
LOC107760629	NW_015870691.1:7532-33883	protein_coding	211.24	0.347462	0.247384	1.40454	0.160157	0.371297	212.234	174.939	170.406	249.635	258.976	201.249
LOC107760630	NW_015870691.1:120160-130699	protein_coding	49.9796	1.22612	0.523831	2.34069	0.0192483	0.0949162	14.935	24.0112	51.6804	54.2685	50.4373	104.545
LOC107760631	NW_015870704.1:7724-11939	protein_coding	269.961	0.135118	0.23067	0.585762	0.558035	0.755953	273.547	232.109	265.386	273.754	252.186	322.783
LOC107760632	NW_015870712.1:95487-102858	protein_coding	0	NA	NA	NA	NA	NA	0	0	0	0	0	0
LOC107760633	NW_015870713.1:330-1076	protein_coding	0	NA	NA	NA	NA	NA	0	0	0	0	0	0
LOC107760634	NW_015870723.1:97617-108355	protein_coding	398.217	-0.110494	0.213973	-0.516391	0.605581	0.787776	440.19	443.636	356.176	402.793	375.37	371.135
LOC107760635	NW_015793517.1:20657-23965	protein_coding	180.127	-0.715084	0.351013	-2.0372	0.0416298	0.156727	308.919	201.237	162.025	180.895	127.063	100.625
LOC107760637	NW_015870736.1:51993-61535	protein_coding	0	NA	NA	NA	NA	NA	0	0	0	0	0	0
LOC107760638	NW_015870747.1:121246-122776	protein_coding	3.71572	-0.502626	1.05619	-0.475887	0.634155	NA	5.50237	3.43018	4.19031	3.01492	4.84974	1.30681
LOC107760639	NW_015870747.1:140957-142138	protein_coding	83.3897	-0.632859	0.288322	-2.19497	0.0281655	0.121916	95.8985	109.766	99.1706	67.5341	71.7761	56.193
LOC107760640	NW_015870747.1:161506-162684	protein_coding	292.263	-0.254271	0.267427	-0.950804	0.341704	0.580059	257.039	355.595	342.208	244.811	327.842	226.079
LOC107760641	NW_015870747.1:17498-23244	protein_coding	746.354	-0.63149	0.299284	-2.11	0.034858	0.140227	749.109	1096.51	875.774	449.222	806.997	500.51
LOC107760642	NW_015870747.1:32379-39635	protein_coding	277.834	-0.310538	0.252814	-1.22832	0.219325	0.449499	266.472	317.863	338.018	198.381	278.375	267.897
LOC107760643	NW_015870747.1:40372-45627	protein_coding	138.574	0.167586	0.358977	0.466843	0.640612	0.810901	92.7543	133.777	164.819	104.316	131.913	203.863
LOC107760644	NW_015793517.1:24572-31616	protein_coding	1043.11	0.678574	0.253374	2.67815	0.00740297	0.0496536	655.568	929.578	821.3	1024.47	1298.76	1528.97
LOC107760645	NW_015870747.1:47613-49333	protein_coding	281.374	-0.961796	0.306933	-3.13357	0.00172692	0.0186361	281.407	386.467	446.966	135.068	227.938	210.397
LOC107760646	NW_015870747.1:77604-79254	protein_coding	825.677	-0.895842	0.283885	-3.15565	0.00160141	0.0176679	844.221	1122.81	1254.3	409.425	671.204	652.1
LOC107760647	NW_015870747.1:123100-127288	protein_coding	301.088	-0.73009	0.232652	-3.13812	0.00170034	0.0184134	386.738	378.463	363.16	268.93	198.839	210.397
LOC107760648	NW_015870747.1:177175-185559	protein_coding	947.55	0.417554	0.18636	2.24058	0.0250533	0.112715	859.156	803.805	771.016	1154.11	1050.45	1046.76
LOC107760649	NW_015870747.1:61285-61947	lncRNA	0	NA	NA	NA	NA	NA	0	0	0	0	0	0
LOC107760650	NW_015870747.1:163245-165142	protein_coding	0	NA	NA	NA	NA	NA	0	0	0	0	0	0
LOC107760651	NW_015870764.1:15580-17489	protein_coding	0	NA	NA	NA	NA	NA	0	0	0	0	0	0
LOC107760652	NW_015870769.1:52843-57820	protein_coding	0	NA	NA	NA	NA	NA	0	0	0	0	0	0
LOC107760653	NW_015870775.1:37067-38319	protein_coding	1971.78	-0.951265	0.461955	-2.05922	0.0394734	0.151665	1310.35	1914.04	4573.02	902.666	1107.68	2022.95
LOC107760654	NW_015870790.1:23477-23956	protein_coding	0	NA	NA	NA	NA	NA	0	0	0	0	0	0
LOC107760657	NW_015870803.1:86869-90094	protein_coding	31.4273	-0.293596	0.428063	-0.68587	0.492795	0.707868	36.1584	33.1584	34.9192	36.179	19.399	28.7499
LOC107760658	NW_015870803.1:91051-91687	protein_coding	0	NA	NA	NA	NA	NA	0	0	0	0	0	0
LOC107760659	NW_015870806.1:27179-30997	protein_coding	69.0611	0.502608	0.371026	1.35464	0.175531	0.392392	49.5214	81.1809	40.5063	84.4176	65.9565	92.7838
LOC107819999	NW_015790423.1:68-5130	lncRNA	17.2272	2.5746	0.644169	3.99677	6.42127e-05	0.0018323	4.71632	4.57357	5.58707	29.5462	18.429	40.5112
LOC107760661	NW_015870822.1:4961-10635	protein_coding	340.857	-0.141843	0.218128	-0.650274	0.515515	0.724633	335.645	401.331	336.621	353.348	304.564	313.635
LOC107760662	NW_015870822.1:26489-31646	protein_coding	290.556	-0.189355	0.22533	-0.840344	0.400715	0.63381	297.914	292.708	338.018	240.59	303.594	270.511
LOC107760663	NW_015870822.1:33935-48833	protein_coding	86.6218	-0.652803	0.317559	-2.05569	0.0398123	0.152486	132.057	101.762	83.8061	74.7699	69.8362	57.4998
LOC107760664	NW_015787858.1:6518-19653	protein_coding	80.8067	0.353247	0.302993	1.16586	0.243672	0.478841	64.4564	67.4602	81.0126	75.9759	101.845	94.0906
LOC107760665	NW_015793531.1:5-5173	protein_coding	320.482	0.714827	0.253597	2.81876	0.00482102	0.0374456	227.169	210.384	290.528	329.832	418.048	446.931
LOC107760666	NW_015870822.1:49472-50591	protein_coding	0.684089	-1.90613	2.6819	-0.710737	0.477247	NA	2.35816	1.14339	0	0.602983	0	0
LOC107760667	NW_015870822.1:64547-65018	protein_coding	1.61433	-0.637371	1.6646	-0.382897	0.701796	NA	0.786053	2.28678	2.79354	1.20597	0	2.61363
LOC107760668	NW_015870837.1:40955-41989	protein_coding	0	NA	NA	NA	NA	NA	0	0	0	0	0	0
LOC107760669	NW_015870837.1:6579-10751	protein_coding	76.9589	0.841905	0.303237	2.77639	0.00549656	0.0407388	62.0982	48.0225	54.474	95.8743	90.2051	111.079
LOC107760670	NW_015870837.1:22830-28740	protein_coding	505.913	-0.212715	0.266321	-0.798719	0.424453	0.654379	396.957	638.013	595.023	406.411	528.622	470.453
LOC107760671	NW_015870840.1:374-1465	protein_coding	0	NA	NA	NA	NA	NA	0	0	0	0	0	0
LOC107760672	NW_015870841.1:4520-5278	protein_coding	14.6364	0.573338	0.612972	0.935341	0.349613	0.587639	16.5071	11.4339	6.98384	16.8835	24.2487	11.7613
LOC107760673	NW_015870842.1:28930-30696	protein_coding	0.394453	-0.194395	3.74707	-0.0518793	0.958625	NA	0	0	1.39677	0	0.969948	0
LOC107760674	NW_015870842.1:15787-24538	protein_coding	66.2392	0.352493	0.318984	1.10505	0.269139	0.507193	52.6656	66.3168	55.8707	69.946	87.2953	65.3407
LOC107760675	NW_015793531.1:16220-19083	protein_coding	0.493524	-1.35443	3.45363	-0.392175	0.694929	NA	2.35816	0	0	0.602983	0	0
LOC107787952	NW_015915168.1:96498-101250	protein_coding	20.4254	2.57007	0.681139	3.7732	0.000161167	0.00354866	6.28843	6.86035	4.19031	33.1641	14.5492	57.4998		unknown
LOC107760677	NW_015870852.1:30076-43317	protein_coding	314.836	0.366519	0.249195	1.47081	0.141342	0.344315	336.431	224.105	263.989	385.909	341.422	337.158
LOC107760678	NW_015870858.1:28301-31118	protein_coding	1051.13	-0.688533	0.269704	-2.55292	0.0106825	0.0632092	1337.08	1461.26	1095.07	937.036	907.871	568.464
LOC107760679	NW_015870859.1:4743-7201	protein_coding	20.8135	0.424089	0.645279	0.657218	0.511041	0.72145	24.3677	17.1509	11.1741	26.5313	7.75958	37.8976
LOC107760680	NW_015870859.1:10556-15385	protein_coding	146.722	-0.0675012	0.245859	-0.274552	0.78366	0.894856	139.131	147.498	164.819	145.922	152.282	130.681
LOC107760681	NW_015870863.1:4496-20003	protein_coding	227.557	0.0998708	0.342274	0.291786	0.77045	0.887151	303.417	198.95	156.438	285.814	256.066	164.659
LOC107809412	NW_015948182.1:39-3631	lncRNA	8.74566	2.55595	0.878128	2.91068	0.0036064	0.030653	4.71632	2.28678	0	16.8835	15.5192	13.0681
LOC107760683	NW_015870875.1:90116-92313	protein_coding	78.4413	-0.815342	0.530317	-1.53746	0.12418	0.317034	35.3724	104.049	160.628	34.37	63.0466	73.1816
LOC107760684	NW_015870881.1:12086-13039	protein_coding	0	NA	NA	NA	NA	NA	0	0	0	0	0	0
LOC107760685	NW_015870881.1:206574-207146	protein_coding	23.244	-0.434864	0.515666	-0.843307	0.399057	0.632099	21.2234	35.4452	23.7451	16.8835	29.0984	13.0681
LOC107760686	NW_015870881.1:22233-32919	protein_coding	3.28723	-0.712679	1.22761	-0.580543	0.561549	NA	1.57211	6.86035	4.19031	4.82386	0.969948	1.30681
LOC107760687	NW_015870881.1:33005-39942	protein_coding	292.467	-0.393908	0.249347	-1.57976	0.114163	0.301043	386.738	337.301	272.37	273.754	267.706	216.931
LOC107760688	NW_015870881.1:185493-187133	protein_coding	66.4338	-0.264	0.314616	-0.839118	0.401403	0.634487	63.6703	66.3168	87.9964	59.6953	58.1969	62.7271
LOC107760689	NW_015870881.1:209262-216297	protein_coding	430.926	-0.618461	0.210708	-2.93516	0.00333376	0.0290808	557.312	465.361	543.343	364.202	314.263	341.079
LOC107760690	NW_015870881.1:7-2592	protein_coding	0.200994	1.25237	4.05903	0.308539	0.757673	NA	0	0	0	1.20597	0	0
LOC107760691	NW_015870881.1:137059-141359	protein_coding	10.9686	-0.424193	0.726766	-0.583672	0.559441	0.756992	13.3629	9.14714	15.3645	13.2656	2.90984	11.7613
LOC107760692	NW_015793531.1:68469-72656	protein_coding	234.435	0.0923475	0.242215	0.381262	0.703009	0.848765	235.816	227.535	216.499	242.399	200.779	283.579
LOC107760693	NW_015870884.1:3253-5371	protein_coding	21.431	0.155209	0.521923	0.29738	0.766177	0.884732	13.3629	17.1509	30.7289	20.5014	19.399	27.4431
LOC107760694	NW_015870884.1:8131-8530	protein_coding	338.681	0.0483307	0.370967	0.130283	0.896343	0.951416	475.562	304.142	219.293	459.473	350.151	223.465
LOC107760695	NW_015870887.1:5472-5939	protein_coding	0	NA	NA	NA	NA	NA	0	0	0	0	0	0
LOC107760696	NW_015870887.1:9150-9470	protein_coding	0	NA	NA	NA	NA	NA	0	0	0	0	0	0
LOC107760698	NW_015870889.1:3560-9931	protein_coding	396.082	0.335868	0.238524	1.40811	0.159098	0.369772	317.566	412.765	321.257	473.945	477.214	373.749
LOC107760699	NW_015870916.1:215-1033	protein_coding	0.200994	1.25237	4.05903	0.308539	0.757673	NA	0	0	0	1.20597	0	0
LOC107760700	NW_015870916.1:1991-11909	protein_coding	130.864	0.974096	0.302401	3.2212	0.00127654	0.0150745	115.55	76.6073	71.2352	187.528	151.312	182.954
LOC107760701	NW_015793536.1:5538-10934	protein_coding	66.0526	1.15271	0.431962	2.66855	0.0076179	0.0506126	67.6006	27.4414	26.5386	101.904	93.115	79.7157
LOC107760702	NW_015870917.1:25397-26573	protein_coding	504.094	-0.696626	0.335271	-2.0778	0.0377278	0.147455	431.543	535.108	903.709	320.787	343.362	490.055
LOC107760703	NW_015870919.1:11694-19444	protein_coding	1497.35	0.365075	0.234364	1.55773	0.119297	0.309638	1153.14	1263.45	1509.91	1381.43	1704.2	1971.98
LOC107760704	NW_015870921.1:167265-168872	protein_coding	0.100497	0.698109	4.07685	0.171237	0.864037	NA	0	0	0	0.602983	0	0
LOC107760705	NW_015870921.1:47523-52631	protein_coding	205.228	-0.0749657	0.314955	-0.23802	0.811865	0.910439	212.234	180.656	237.451	129.641	223.088	248.295
LOC107770216	NW_015890316.1:25068-31294	lncRNA	9.63606	2.55084	0.834718	3.05593	0.00224362	0.0222649	2.35816	3.43018	2.79354	23.5163	8.72953	16.9886
LOC107760707	NW_015870921.1:113239-120655	protein_coding	954.611	0.738473	0.252405	2.92575	0.00343624	0.0297618	668.931	671.171	805.935	883.973	1334.65	1363.01
LOC107760708	NW_015793538.1:4233-10555	protein_coding	0	NA	NA	NA	NA	NA	0	0	0	0	0	0
LOC107760709	NW_015870921.1:156942-169133	protein_coding	18.1111	1.15714	0.72801	1.58945	0.111958	0.297158	6.28843	6.86035	20.9515	25.3253	8.72953	40.5112
LOC107760710	NW_015870921.1:171683-179729	protein_coding	3.78738	-0.363031	1.03606	-0.350395	0.726042	NA	6.28843	3.43018	2.79354	2.41193	3.87979	3.92044
LOC107760712	NW_015870949.1:10629-11953	protein_coding	19.8074	1.01991	0.531727	1.9181	0.0550978	0.188064	15.7211	9.14714	13.9677	25.3253	19.399	35.284
LOC107760713	NW_015870949.1:12159-14482	protein_coding	117.224	-0.558208	0.2529	-2.20723	0.0272982	0.119339	135.201	138.35	145.264	94.6683	89.2352	100.625
LOC107760714	NW_015870949.1:8027-8481	protein_coding	0	NA	NA	NA	NA	NA	0	0	0	0	0	0
LOC107760715	NW_015870952.1:1569-2147	protein_coding	24.8201	0.0148379	0.549023	0.027026	0.978439	0.989747	19.6513	28.5848	25.1418	11.4567	26.1886	37.8976
LOC107760716	NW_015870954.1:300-3332	protein_coding	50.43	-0.155589	0.558939	-0.278365	0.780732	0.893432	82.5356	56.0262	20.9515	78.3878	32.0083	32.6704
LOC107760717	NW_015793540.1:2534-4214	protein_coding	33.8994	0.316421	0.879814	0.359645	0.719113	0.858195	74.6751	11.4339	4.19031	74.7699	21.3389	16.9886
LOC107760718	NW_015870954.1:12938-19378	protein_coding	579.519	0.313896	0.293278	1.0703	0.284483	0.524528	519.581	493.946	534.962	458.87	569.359	900.395
LOC107760719	NW_015870954.1:40386-46553	protein_coding	848.462	0.0726941	0.18859	0.385462	0.699895	0.847134	793.128	814.095	874.377	823.072	934.06	852.043
LOC107760720	NW_015870954.1:55381-58507	protein_coding	461.866	0.563851	0.505115	1.11628	0.264301	0.501955	491.283	480.225	146.661	812.218	604.277	236.533
LOC107760722	NW_015870962.1:35453-36822	protein_coding	19.4036	0.517604	0.692878	0.747035	0.455043	0.678384	7.86053	30.8716	9.77738	37.3849	17.4591	13.0681
LOC107760723	NW_015870967.1:5-2446	protein_coding	12.4246	1.08249	0.687458	1.57462	0.115344	0.303155	4.71632	4.57357	15.3645	18.6925	15.5192	15.6818
LOC107760724	NW_015870973.1:15551-17319	protein_coding	0	NA	NA	NA	NA	NA	0	0	0	0	0	0
LOC107760726	NW_015870987.1:13816-15462	protein_coding	0	NA	NA	NA	NA	NA	0	0	0	0	0	0
LOC107776777	NW_015902168.1:3102-13348	protein_coding	20.0359	2.54099	0.684352	3.71299	0.000204822	0.00418538	9.43264	2.28678	5.58707	55.4744	25.2186	22.2158		Cingulin-like
LOC107760728	NW_015793540.1:5363-7914	protein_coding	145.981	-0.694988	0.608355	-1.14241	0.253286	0.489536	92.7543	351.021	97.7738	65.7252	212.419	56.193
LOC107760729	NW_015871002.1:47983-53955	protein_coding	468.757	-0.268047	0.243662	-1.10008	0.271298	0.509397	442.548	455.07	639.72	390.733	459.755	424.715
LOC107760730	NW_015871002.1:58910-63679	protein_coding	38.7349	0.215969	0.415846	0.519348	0.603518	0.786436	33.0142	32.015	41.9031	30.1492	37.828	57.4998
LOC107760731	NW_015871002.1:67435-70228	protein_coding	1390.14	-0.52098	0.303142	-1.7186	0.0856876	0.250331	1234.89	1611.04	2068.61	803.776	1178.49	1444.03
LOC107760732	NW_015871009.1:18634-31275	protein_coding	218.309	-0.25488	0.321905	-0.791787	0.428485	0.657586	211.448	227.535	272.37	126.023	212.419	260.056
LOC107760733	NW_015871009.1:32790-44835	protein_coding	1087.31	0.241839	0.231012	1.04687	0.295161	0.535719	826.928	1024.48	1138.37	1005.17	1320.1	1208.8
LOC107760734	NW_015871012.1:5825-18705	protein_coding	0	NA	NA	NA	NA	NA	0	0	0	0	0	0
LOC107793641	NW_015922759.1:6439-16327	protein_coding	13.1221	2.53247	0.872349	2.90305	0.00369547	0.0311672	1.57211	2.28678	8.38061	28.3402	6.78963	31.3635		unknown
LOC107760736	NW_015871034.1:12212-13549	protein_coding	85.818	-0.175125	0.302951	-0.578064	0.563221	0.759775	108.475	84.611	79.6158	80.7997	92.145	69.2612
LOC107760737	NW_015871036.1:1565-5622	protein_coding	191.384	0.0416241	0.4005	0.10393	0.917225	0.961186	226.383	171.509	169.009	279.784	211.449	90.1702
LOC107760738	NW_015793546.1:18818-19537	protein_coding	0	NA	NA	NA	NA	NA	0	0	0	0	0	0
LOC107760739	NW_015871054.1:6077-11030	protein_coding	0	NA	NA	NA	NA	NA	0	0	0	0	0	0
LOC107795341	NW_015925160.1:10781-14365	lncRNA	8.53941	2.53025	0.876451	2.88693	0.00389023	0.0323946	1.57211	3.43018	2.79354	18.6925	7.75958	16.9886
LOC107760741	NW_015871072.1:2018-5438	protein_coding	315.875	-0.206786	0.30484	-0.678342	0.497555	0.711531	352.938	285.848	375.731	198.381	387.009	295.34
LOC107760742	NW_015871076.1:109-2199	protein_coding	1.28128	0.690187	1.92901	0.357793	0.720498	NA	1.57211	0	1.39677	1.80895	2.90984	0
LOC107760743	NW_015871076.1:4805-6277	protein_coding	158.021	-0.803608	0.268688	-2.99085	0.00278199	0.0257006	200.444	205.811	195.548	91.6534	139.672	115
LOC107760744	NW_015871082.1:86192-87155	protein_coding	0	NA	NA	NA	NA	NA	0	0	0	0	0	0
LOC107760745	NW_015871089.1:13330-17634	protein_coding	0.542789	-1.16626	3.37901	-0.345149	0.729982	NA	0	2.28678	0	0	0.969948	0
LOC107760746	NW_015871099.1:1635-3529	protein_coding	60.3862	-0.277993	0.35457	-0.784028	0.433023	0.661026	82.5356	61.7432	54.474	64.5192	57.2269	41.8181
LOC107806466	NW_015942753.1:24613-28886	protein_coding	16.7691	2.52708	0.639826	3.94963	7.82706e-05	0.00211826	4.71632	4.57357	5.58707	27.1342	19.399	39.2044	AT3G03360	F-box/LRR-repeat protein At3g03360-like
LOC107760748	NW_015871127.1:7810-12506	protein_coding	529.887	-0.181416	0.295188	-0.614577	0.538834	0.741552	587.182	439.063	662.068	432.339	390.889	667.782
LOC107760749	NW_015871127.1:15979-18689	protein_coding	18.7617	-0.416535	0.635228	-0.655724	0.512002	0.721888	29.87	18.2943	16.7612	25.9283	16.4891	5.22726
LOC107760750	NW_015871127.1:115791-123850	protein_coding	0.725305	2.90368	2.91875	0.994837	0.319816	NA	0	0	0	2.41193	1.9399	0
LOC107760751	NW_015871141.1:8524-11229	protein_coding	6.36858	1.37761	1.07872	1.27709	0.201572	0.426602	3.93027	0	6.98384	16.8835	3.87979	6.53407
LOC107760752	NW_015871157.1:413-4491	protein_coding	515.011	-0.518089	0.254353	-2.03689	0.0416612	0.156815	527.442	562.549	729.113	337.671	477.214	456.078
LOC107760753	NW_015871171.1:2835-4046	lncRNA	2.35333	-0.198033	1.50151	-0.131889	0.895072	NA	3.93027	3.43018	0	0.602983	4.84974	1.30681
LOC107760754	NW_015871185.1:1394-5669	lncRNA	163.194	-0.52529	0.345434	-1.52067	0.128343	0.324205	124.982	227.535	224.88	95.8743	146.462	159.431
LOC107760755	NW_015871187.1:15106-15700	protein_coding	0	NA	NA	NA	NA	NA	0	0	0	0	0	0
LOC107760756	NW_015871191.1:30940-39956	protein_coding	0	NA	NA	NA	NA	NA	0	0	0	0	0	0
LOC107760757	NW_015871195.1:5585-12490	protein_coding	150.397	0.82963	0.258351	3.21125	0.00132159	0.0154656	91.9682	118.913	114.535	184.513	179.44	213.011
LOC107760758	NW_015871201.1:59-1737	protein_coding	0	NA	NA	NA	NA	NA	0	0	0	0	0	0
LOC107760759	NW_015871202.1:6-4992	protein_coding	66.3647	-0.052059	0.421624	-0.123472	0.901733	0.954138	44.805	50.3093	108.948	68.1371	73.716	52.2726
LOC107760760	NW_015871202.1:23866-25807	protein_coding	204.503	0.291928	0.444244	0.657135	0.511094	0.721501	102.973	122.343	328.241	279.181	223.088	171.193
LOC107760761	NW_015871219.1:6516-16090	protein_coding	9.18784	1.50721	0.793475	1.8995	0.0574985	0.19288	6.28843	1.14339	6.98384	15.0746	16.4891	9.1477
LOC107760762	NW_015871219.1:27602-35456	protein_coding	543.935	0.472102	0.214895	2.1969	0.0280279	0.121616	448.05	402.474	516.804	616.852	586.818	692.612
LOC107760763	NW_015871234.1:77668-81445	protein_coding	3.15198	0.916612	1.2644	0.724938	0.46849	NA	3.93027	2.28678	0	4.22088	1.9399	6.53407
LOC107760764	NW_015793546.1:24187-25974	protein_coding	106.667	0.592594	0.357272	1.65866	0.0971835	0.2715	83.3216	107.479	64.2514	113.361	177.5	94.0906
LOC107760765	NW_015871241.1:131-8224	protein_coding	156.392	0.893091	0.310945	2.87218	0.00407654	0.0334621	138.345	86.8978	101.964	216.471	154.222	240.454
LOC107760766	NW_015871256.1:644-10168	protein_coding	14.4845	1.25587	0.724729	1.73288	0.0831169	0.245432	8.64659	5.71696	11.1741	19.2955	6.78963	35.284
LOC107760767	NW_015871266.1:109-1894	protein_coding	1.8361	0.933922	1.73648	0.537824	0.590698	NA	2.35816	0	1.39677	2.41193	4.84974	0
LOC107760768	NW_015871268.1:14712-18351	protein_coding	449.032	0.0164211	0.225403	0.0728522	0.941924	0.972002	472.418	474.508	392.492	456.458	510.193	388.124
LOC107760769	NW_015871268.1:28100-32650	protein_coding	182.785	-0.231844	0.222537	-1.04182	0.297495	0.537894	197.299	196.663	198.341	166.423	170.711	167.272
LOC107760770	NW_015871268.1:101707-108190	protein_coding	0	NA	NA	NA	NA	NA	0	0	0	0	0	0
LOC107760771	NW_015793546.1:35076-38998	protein_coding	38.4704	-0.60443	0.621861	-0.971969	0.331066	0.570012	63.6703	52.5961	23.7451	55.4744	26.1886	9.1477
LOC107760772	NW_015871268.1:51733-54871	lncRNA	0	NA	NA	NA	NA	NA	0	0	0	0	0	0
LOC107760773	NW_015871268.1:73943-78152	protein_coding	0	NA	NA	NA	NA	NA	0	0	0	0	0	0
LOC107760775	NW_015871287.1:24273-24815	protein_coding	0	NA	NA	NA	NA	NA	0	0	0	0	0	0
LOC107760776	NW_015871287.1:12421-17055	protein_coding	401.412	-1.07679	0.497262	-2.16545	0.0303536	0.12796	250.751	665.454	716.542	113.964	231.818	429.942
LOC107760777	NW_015871287.1:63163-64935	lncRNA	2.85679	-1.67838	1.53529	-1.0932	0.274305	NA	0	4.57357	8.38061	0.602983	0.969948	2.61363
LOC107760778	NW_015871298.1:701-1150	protein_coding	0	NA	NA	NA	NA	NA	0	0	0	0	0	0
LOC107760780	NW_015871304.1:4177-8147	protein_coding	5108.16	-0.780244	0.424206	-1.83931	0.0658702	0.211071	5896.19	9075.11	4399.82	3898.29	5674.19	1705.39
LOC107760781	NW_015871304.1:10455-12005	protein_coding	0	NA	NA	NA	NA	NA	0	0	0	0	0	0
LOC107760782	NW_015871306.1:2860-5836	protein_coding	62.6509	0.94902	0.368727	2.57378	0.0100595	0.0608161	37.7306	40.0187	50.2837	62.1073	74.686	111.079
LOC107760783	NW_015871324.1:4-2719	protein_coding	2067.7	0.712749	0.242729	2.9364	0.00332046	0.0290075	1435.33	1473.83	1792.05	1970.55	2979.68	2754.76
LOC107760784	NW_015871325.1:11342-12214	protein_coding	1.31361	1.04892	2.2304	0.470286	0.638151	NA	2.35816	0	0	0	2.90984	2.61363
LOC107760785	NW_015871325.1:3494-10335	protein_coding	391.03	0.13144	0.208755	0.629637	0.528932	0.734478	386.738	328.154	405.063	411.837	413.198	401.192
LOC107760786	NW_015871337.1:9-3967	protein_coding	62.5113	0.247202	0.392388	0.629994	0.528699	0.734361	84.1077	43.4489	43.2998	76.5788	72.7461	54.8862
LOC107760787	NW_015793571.1:35861-37438	lncRNA	0.131009	-1.20042	4.08047	-0.294186	0.768616	NA	0.786053	0	0	0	0	0
LOC107760788	NW_015871354.1:29542-31328	protein_coding	11.253	0.61644	0.706672	0.872314	0.383037	0.618086	8.64659	11.4339	6.98384	22.9134	9.69948	7.84089
LOC107760789	NW_015871357.1:2314-7215	protein_coding	114.511	0.931431	0.341918	2.72413	0.00644703	0.0453852	59.74	77.7507	99.1706	117.582	132.883	199.943
LOC107760790	NW_015871358.1:18077-18688	protein_coding	0.217802	0.769638	4.07423	0.188904	0.850168	NA	0	0	0	0	0	1.30681
LOC107760791	NW_015871358.1:14090-16503	protein_coding	2.79799	2.24173	1.67241	1.34042	0.18011	NA	1.57211	1.14339	0	3.6179	0	10.4545
LOC107761638	NW_015874037.1:5510-7930	protein_coding	12.8856	2.52381	0.893342	2.82513	0.00472607	0.0369625	3.14421	5.71696	2.79354	40.3999	21.3389	3.92044		Beta-glucosidase 12-like
LOC107760796	NW_015793573.1:82453-83942	protein_coding	0	NA	NA	NA	NA	NA	0	0	0	0	0	0
LOC107760798	NW_015871375.1:10900-11501	protein_coding	0	NA	NA	NA	NA	NA	0	0	0	0	0	0
LOC107760799	NW_015871375.1:10400-13089	protein_coding	2.49447	0.912377	1.42151	0.641836	0.52098	NA	2.35816	0	2.79354	3.6179	0.969948	5.22726
LOC107760802	NW_015871395.1:28909-33355	protein_coding	18.6311	0.470231	0.540526	0.86995	0.384327	0.619276	12.5769	22.8678	11.1741	19.2955	18.429	27.4431
LOC107760803	NW_015871395.1:22432-28617	protein_coding	250.878	-0.536206	0.257068	-2.08585	0.0369918	0.145688	357.654	235.539	297.512	221.898	190.11	202.556
LOC107760804	NW_015871395.1:36232-41139	protein_coding	166.733	0.320599	0.289981	1.10558	0.268907	0.507115	178.434	115.483	149.454	167.026	163.921	226.079
LOC107760805	NW_015793573.1:73347-79601	protein_coding	447.733	-0.20964	0.308353	-0.679869	0.496587	0.710927	349.008	601.424	490.266	312.345	533.471	399.885
LOC107760806	NW_015871395.1:42840-43925	protein_coding	0.570026	0.900553	2.91881	0.308535	0.757675	NA	0	1.14339	0	0	0.969948	1.30681
LOC107760808	NW_015871408.1:4518-9110	protein_coding	0	NA	NA	NA	NA	NA	0	0	0	0	0	0
LOC107760809	NW_015871411.1:6281-8749	protein_coding	7.21658	-0.0381519	0.989354	-0.0385624	0.969239	0.985627	5.50237	13.7207	2.79354	5.42685	14.5492	1.30681
LOC107760810	NW_015871411.1:10869-15160	lncRNA	15.368	-0.314863	0.849439	-0.370672	0.710882	0.853548	13.3629	25.1546	12.5709	4.22088	32.9782	3.92044
LOC107760811	NW_015871432.1:72222-72752	protein_coding	0	NA	NA	NA	NA	NA	0	0	0	0	0	0
LOC107760812	NW_015871432.1:38742-41785	lncRNA	16.3122	-0.771896	0.61958	-1.24584	0.212824	0.441703	27.5119	19.4377	15.3645	18.6925	11.6394	5.22726
LOC107760813	NW_015871432.1:42131-54252	protein_coding	271.06	-0.0641867	0.209111	-0.30695	0.758881	0.880629	285.337	275.558	269.576	250.841	270.615	274.431
LOC107760814	NW_015871433.1:1077-2449	lncRNA	2.49362	-0.578132	1.29919	-0.444994	0.656324	NA	2.35816	2.28678	4.19031	0.602983	2.90984	2.61363
LOC107760815	NW_015793576.1:5265-6703	protein_coding	56.2928	-0.112293	0.371943	-0.301908	0.762722	0.882895	51.0935	52.5961	71.2352	37.9879	58.1969	66.6475
LOC107760816	NW_015871441.1:104697-105155	protein_coding	0	NA	NA	NA	NA	NA	0	0	0	0	0	0
LOC107760817	NW_015871441.1:84140-85319	protein_coding	0.513881	0.739944	3.44595	0.214729	0.829979	NA	0	1.14339	0	0	1.9399	0
LOC107760818	NW_015871443.1:1472-2613	lncRNA	0	NA	NA	NA	NA	NA	0	0	0	0	0	0
LOC107760819	NW_015871449.1:21682-25273	protein_coding	0	NA	NA	NA	NA	NA	0	0	0	0	0	0
LOC107760820	NW_015871449.1:10349-12128	protein_coding	0	NA	NA	NA	NA	NA	0	0	0	0	0	0
LOC107760821	NW_015871462.1:5496-14995	protein_coding	77.4418	-0.816569	0.517906	-1.57667	0.11487	0.302275	51.8795	68.6035	177.39	83.2117	37.828	45.7385
LOC107760822	NW_015871468.1:126190-130625	protein_coding	7.52003	1.22514	0.830593	1.47502	0.140208	0.342747	7.86053	2.28678	2.79354	8.44176	10.6694	13.0681
LOC107760823	NW_015793576.1:6952-7840	lncRNA	1.17448	0.861186	2.01076	0.428288	0.668441	NA	2.35816	0	0	2.41193	0.969948	1.30681
LOC107760824	NW_015871468.1:150719-151166	protein_coding	0	NA	NA	NA	NA	NA	0	0	0	0	0	0
LOC107760825	NW_015871468.1:64085-66655	lncRNA	188.05	0.951812	0.33446	2.84582	0.00442973	0.0353688	85.6798	154.358	145.264	183.307	307.473	252.215
LOC107760826	NW_015871473.1:26716-29685	protein_coding	382.105	-0.358426	0.218224	-1.64247	0.100492	0.277305	469.274	400.187	419.031	377.467	306.504	320.17
LOC107760827	NW_015871473.1:32498-39505	protein_coding	73.6042	0.438665	0.295682	1.48357	0.137924	0.338905	56.5958	62.8866	68.4417	80.1967	91.1751	82.3293
LOC107760828	NW_015871486.1:22515-27781	protein_coding	2.18989	-0.195938	1.55205	-0.126245	0.899538	NA	0	5.71696	1.39677	1.80895	2.90984	1.30681
LOC107760829	NW_015871486.1:47115-50088	lncRNA	13.0144	1.04634	0.635616	1.64618	0.0997274	0.276021	5.50237	8.00375	12.5709	21.1044	12.6093	18.2954
LOC107760830	NW_015871486.1:53311-56835	protein_coding	24.3147	-0.334172	0.552338	-0.605013	0.54517	0.746452	21.2234	45.7357	13.9677	17.4865	21.3389	26.1363
LOC107760831	NW_015793576.1:8300-15210	protein_coding	41.4377	0.971255	0.416405	2.33248	0.0196754	0.0963121	36.1584	27.4414	19.5548	63.3132	40.7378	61.4203
LOC107760832	NW_015871486.1:41223-45228	protein_coding	0	NA	NA	NA	NA	NA	0	0	0	0	0	0
LOC107760833	NW_015871492.1:15725-18939	protein_coding	0	NA	NA	NA	NA	NA	0	0	0	0	0	0
LOC107760834	NW_015871492.1:24304-33113	protein_coding	77.6941	0.399972	0.390848	1.02334	0.306146	0.546365	97.4706	62.8866	39.1095	91.0504	73.716	101.932
LOC107760835	NW_015871502.1:93-715	protein_coding	0	NA	NA	NA	NA	NA	0	0	0	0	0	0
LOC107760836	NW_015871510.1:90361-91554	protein_coding	0	NA	NA	NA	NA	NA	0	0	0	0	0	0
LOC107760837	NW_015871514.1:417-10361	protein_coding	35.4141	0.433169	0.415901	1.04152	0.297634	0.538028	26.7258	36.5886	26.5386	33.1641	35.8881	53.5794
LOC107760838	NW_015793576.1:31819-34329	protein_coding	301.485	-0.385581	0.268691	-1.43504	0.151276	0.358794	291.626	331.584	400.873	200.19	295.834	288.806
LOC107760840	NW_015871536.1:35670-38399	protein_coding	2.04672	2.0152	1.88831	1.0672	0.285883	NA	0	1.14339	1.39677	0	5.81969	3.92044
LOC107760841	NW_015871536.1:3339-6109	protein_coding	1061.8	-0.165086	0.217003	-0.760754	0.446804	0.672021	1068.25	1029.05	1269.66	850.206	1091.19	1062.44
LOC107760842	NW_015871536.1:8568-14464	protein_coding	539.108	-0.523161	0.219338	-2.38518	0.0170706	0.087443	540.019	660.881	706.765	429.927	412.228	484.828
LOC107760843	NW_015871536.1:28232-34107	protein_coding	482.849	-0.914916	0.500159	-1.82925	0.0673617	0.214109	411.892	728.341	751.462	102.507	354.031	548.862
LOC107760845	NW_015871536.1:40223-41512	lncRNA	3.65366	1.2884	1.28287	1.00431	0.315229	NA	1.57211	4.57357	0	2.41193	2.90984	10.4545
LOC107760846	NW_015871540.1:13052-13552	protein_coding	0	NA	NA	NA	NA	NA	0	0	0	0	0	0
LOC107777589	NW_015903166.1:3079-7206	protein_coding	22.8661	2.52368	0.634736	3.97596	7.00969e-05	0.00196106	7.07448	3.43018	9.77738	24.1193	30.0684	62.7271		unknown
LOC107760848	NW_015871541.1:6-4346	protein_coding	895.655	0.0838479	0.247935	0.338185	0.735224	0.866961	714.522	982.174	912.09	735.036	1063.06	967.043
LOC107760849	NW_015871541.1:12220-16775	protein_coding	0	NA	NA	NA	NA	NA	0	0	0	0	0	0
LOC107760850	NW_015871551.1:62-599	protein_coding	450.883	-0.67398	0.259547	-2.59675	0.00941101	0.0581939	479.492	651.734	533.566	385.306	389.919	265.283
LOC107760851	NW_015793589.1:8493-9167	protein_coding	0	NA	NA	NA	NA	NA	0	0	0	0	0	0
LOC107760853	NW_015871562.1:127693-128226	protein_coding	0	NA	NA	NA	NA	NA	0	0	0	0	0	0
LOC107760854	NW_015871562.1:32503-34200	protein_coding	1044.01	-0.961772	0.296143	-3.24766	0.0011636	0.0141936	1069.82	1719.66	1349.28	537.861	934.06	653.407
LOC107760855	NW_015871562.1:84041-90416	protein_coding	16.4317	0.246613	0.697289	0.353674	0.723583	0.860748	26.7258	13.7207	4.19031	25.3253	11.6394	16.9886
LOC107760856	NW_015871562.1:92876-94808	protein_coding	1.7748	-0.00646062	1.73999	-0.00371303	0.997037	NA	3.93027	0	1.39677	2.41193	2.90984	0
LOC107760858	NW_015871569.1:65473-69916	protein_coding	2128.15	-0.474351	0.241912	-1.96084	0.0498974	0.176579	2719.74	2550.91	2155.21	2049.54	1933.11	1360.39
LOC107760859	NW_015871573.1:24861-33953	protein_coding	382.666	0.142215	0.256613	0.554202	0.57944	0.770401	295.556	379.606	416.237	326.214	417.078	461.306
LOC107760860	NW_015793594.1:19672-23843	protein_coding	0	NA	NA	NA	NA	NA	0	0	0	0	0	0
LOC107760861	NW_015871573.1:42448-44408	protein_coding	2328.84	-0.424032	0.213563	-1.98551	0.0470877	0.169987	2489.43	3015.13	2501.61	1859.6	2314.3	1792.95
LOC107760862	NW_015871573.1:53311-64233	protein_coding	81.8527	-0.226158	0.390232	-0.579548	0.562219	0.759067	60.5261	107.479	96.377	47.0327	92.145	87.5566
LOC107760863	NW_015871601.1:40484-45575	protein_coding	251.198	-0.297693	0.283997	-1.04823	0.294534	0.535095	219.309	276.701	335.224	177.277	268.676	229.999
LOC107760864	NW_015871601.1:61155-65726	protein_coding	32.1778	-0.135848	0.456242	-0.297754	0.765891	0.884672	45.5911	34.3018	20.9515	38.5909	26.1886	27.4431
LOC107760865	NW_015871605.1:149506-150168	protein_coding	0	NA	NA	NA	NA	NA	0	0	0	0	0	0
LOC107760866	NW_015871605.1:97488-99557	protein_coding	0.161658	0.769638	4.07423	0.188904	0.850168	NA	0	0	0	0	0.969948	0
LOC107760867	NW_015871616.1:1297-2300	protein_coding	318.986	-0.0925357	0.239975	-0.385606	0.699789	0.847073	319.924	314.433	351.986	253.856	306.504	367.215
LOC107760868	NW_015793598.1:2173-6047	protein_coding	0	NA	NA	NA	NA	NA	0	0	0	0	0	0
LOC107760869	NW_015871629.1:1088-15564	protein_coding	0.816524	-0.945189	2.12709	-0.444357	0.656784	NA	0.786053	1.14339	1.39677	0.602983	0.969948	0
LOC107760870	NW_015871635.1:127841-162249	protein_coding	128.272	0.449267	0.252171	1.7816	0.0748149	0.228729	110.047	106.335	108.948	155.57	131.913	156.818
LOC107760871	NW_015871635.1:23768-27449	protein_coding	0	NA	NA	NA	NA	NA	0	0	0	0	0	0
LOC107760872	NW_015871653.1:15381-16758	protein_coding	0	NA	NA	NA	NA	NA	0	0	0	0	0	0
LOC107760873	NW_015871653.1:43116-48259	protein_coding	433.154	0.498116	0.311127	1.60101	0.109376	0.292947	352.152	457.357	266.783	506.506	366.64	649.487
LOC107760875	NW_015871655.1:104858-107441	protein_coding	3.74443	1.08217	1.22554	0.883011	0.37723	NA	0.786053	2.28678	4.19031	1.20597	4.84974	9.1477
LOC107760876	NW_015871655.1:102061-105142	lncRNA	0.161658	0.769638	4.07423	0.188904	0.850168	NA	0	0	0	0	0.969948	0
LOC107760877	NW_015871657.1:807-4059	protein_coding	169.061	0.404396	0.309611	1.30614	0.191504	0.413922	124.196	110.909	202.531	174.865	216.298	185.568
LOC107760878	NW_015793603.1:563-1633	protein_coding	4.66802	0.247302	1.20596	0.205066	0.83752	NA	8.64659	0	4.19031	9.64773	2.90984	2.61363
LOC107760879	NW_015871658.1:43021-45234	protein_coding	25.2447	0.0572172	0.510962	0.111979	0.91084	0.958485	26.7258	32.015	15.3645	23.5163	36.858	16.9886
LOC107760880	NW_015871682.1:4162-15380	protein_coding	187.85	0.847268	0.315523	2.68528	0.00724693	0.0489013	106.903	118.913	177.39	200.793	213.389	309.715
LOC107760881	NW_015871683.1:115-2154	protein_coding	138.117	-0.256641	0.310741	-0.8259	0.408861	0.64102	175.29	152.071	124.312	145.922	143.552	87.5566
LOC107773354	NW_015897797.1:1-2931	protein_coding	11.7133	2.51391	0.794952	3.16235	0.00156503	0.0173708	3.14421	5.71696	1.39677	19.2955	10.6694	30.0567		unknown
LOC107760883	NW_015871694.1:747-4174	protein_coding	135.031	-0.590991	0.244663	-2.41553	0.0157122	0.0825032	166.643	154.358	166.215	113.964	101.845	107.159
LOC107760884	NW_015871694.1:4322-6718	protein_coding	10.3468	-0.109551	0.665153	-0.1647	0.86918	0.93886	10.2187	13.7207	8.38061	9.64773	13.5793	6.53407
LOC107760885	NW_015793603.1:47364-47870	protein_coding	0	NA	NA	NA	NA	NA	0	0	0	0	0	0
LOC107760886	NW_015871695.1:7804-9456	protein_coding	0	NA	NA	NA	NA	NA	0	0	0	0	0	0
LOC107760887	NW_015871696.1:1985-3054	protein_coding	0	NA	NA	NA	NA	NA	0	0	0	0	0	0
LOC107760888	NW_015871709.1:64968-65315	protein_coding	0	NA	NA	NA	NA	NA	0	0	0	0	0	0
LOC107760889	NW_015871729.1:2035-3641	protein_coding	0.976059	-0.714268	2.24684	-0.317899	0.750561	NA	0.786053	0	2.79354	0	0.969948	1.30681
LOC107760890	NW_015871731.1:256-1122	protein_coding	0	NA	NA	NA	NA	NA	0	0	0	0	0	0
LOC107760891	NW_015871737.1:15770-24383	protein_coding	448.147	-0.272482	0.238015	-1.14481	0.252289	0.4887	475.562	439.063	555.914	335.259	467.515	415.567
LOC107760892	NW_015871737.1:27146-36401	protein_coding	70.499	0.901723	0.313577	2.8756	0.00403259	0.0331737	57.3819	42.3055	47.4901	101.301	88.2653	86.2498
LOC107760893	NW_015793603.1:24713-34041	protein_coding	2.06493	2.10613	1.86342	1.13025	0.258372	NA	0	1.14339	1.39677	7.2358	0	2.61363
LOC107760894	NW_015871737.1:25637-26780	protein_coding	0	NA	NA	NA	NA	NA	0	0	0	0	0	0
LOC107760895	NW_015871742.1:11432-12886	lncRNA	27.7549	0.723418	0.43159	1.67617	0.0937056	0.265178	18.8653	22.8678	20.9515	31.9581	30.0684	41.8181
LOC107760896	NW_015871742.1:25615-27173	lncRNA	4.59063	-1.02567	1.15558	-0.887576	0.374769	NA	8.64659	1.14339	8.38061	0.602983	4.84974	3.92044
LOC107760898	NW_015871750.1:43878-60620	protein_coding	769.795	0.907104	0.335214	2.70605	0.00680897	0.046965	703.518	322.437	579.659	1122.75	739.1	1151.3
LOC107760899	NW_015871750.1:34252-37587	protein_coding	7073.46	-0.575353	0.287505	-2.00119	0.0453715	0.165769	6711.32	8453.1	10231.3	3900.09	6578.19	6566.74
LOC107760900	NW_015871750.1:39774-42568	lncRNA	1.20795	-2.00977	2.00319	-1.00329	0.315722	NA	2.35816	2.28678	1.39677	1.20597	0	0
LOC107760901	NW_015871751.1:216008-216391	protein_coding	0	NA	NA	NA	NA	NA	0	0	0	0	0	0
LOC107760902	NW_015871751.1:107687-122419	protein_coding	0	NA	NA	NA	NA	NA	0	0	0	0	0	0
LOC107760903	NW_015871765.1:8143-11914	protein_coding	0.843624	-1.92949	2.55727	-0.754511	0.450543	NA	2.35816	0	1.39677	0	0	1.30681
LOC107760904	NW_015871765.1:5591-7398	protein_coding	0	NA	NA	NA	NA	NA	0	0	0	0	0	0
LOC107760905	NW_015871766.1:46332-49597	protein_coding	280.651	0.0837076	0.317806	0.263392	0.792249	0.899847	367.087	225.248	223.483	293.05	214.358	360.681
LOC107760906	NW_015871766.1:104249-107944	protein_coding	0.585018	-1.27811	2.88505	-0.443011	0.657758	NA	0	1.14339	1.39677	0	0.969948	0
LOC107760907	NW_015871766.1:42757-43022	lncRNA	0	NA	NA	NA	NA	NA	0	0	0	0	0	0
LOC107760908	NW_015871766.1:53923-56788	lncRNA	0	NA	NA	NA	NA	NA	0	0	0	0	0	0
LOC107760909	NW_015871784.1:439-1272	protein_coding	0	NA	NA	NA	NA	NA	0	0	0	0	0	0
LOC107760910	NW_015793609.1:42547-43410	protein_coding	436.266	-0.481615	0.217681	-2.21248	0.0269336	0.118176	493.641	450.497	581.056	335.862	384.099	372.442
LOC107760911	NW_015871784.1:2878-8256	protein_coding	0	NA	NA	NA	NA	NA	0	0	0	0	0	0
LOC107760912	NW_015871786.1:759-1658	protein_coding	0	NA	NA	NA	NA	NA	0	0	0	0	0	0
LOC107760913	NW_015871786.1:49681-52192	protein_coding	0	NA	NA	NA	NA	NA	0	0	0	0	0	0
LOC107825991	NW_015842521.1:10501-16773	protein_coding	52.6025	2.50422	0.506543	4.94373	7.66403e-07	6.9837e-05	16.5071	13.7207	16.7612	71.152	48.4974	148.977	AT2G23360	LOW QUALITY PROTEIN: filament-like plant protein 7
LOC107760915	NW_015793609.1:40365-41379	protein_coding	35.1716	-0.746538	0.396786	-1.88146	0.0599093	0.198423	36.1584	45.7357	50.2837	22.3104	29.0984	27.4431
LOC107760916	NW_015787862.1:23855-25513	protein_coding	0	NA	NA	NA	NA	NA	0	0	0	0	0	0
LOC107760917	NW_015871788.1:77841-80212	protein_coding	89.6376	0.0107947	0.312781	0.0345121	0.972469	0.98699	110.047	75.4639	82.4093	100.698	96.0248	73.1816
LOC107760918	NW_015871788.1:88934-89993	protein_coding	0	NA	NA	NA	NA	NA	0	0	0	0	0	0
LOC107760919	NW_015871790.1:10678-12103	protein_coding	302.138	0.405298	0.476871	0.849912	0.395374	0.629251	312.063	141.781	325.447	327.42	145.492	560.623
LOC107760920	NW_015871799.1:5391-10172	protein_coding	0	NA	NA	NA	NA	NA	0	0	0	0	0	0
LOC107760921	NW_015871800.1:2468-5285	transcribed_pseudogene	13.7318	0.822214	0.641122	1.28246	0.199681	0.424324	14.149	5.71696	9.77738	24.1193	11.6394	16.9886
LOC107760922	NW_015793609.1:2755-9646	protein_coding	21.6374	-0.702167	0.52319	-1.34209	0.179567	0.397982	29.87	21.7245	29.3321	23.5163	9.69948	15.6818
LOC107760923	NW_015871804.1:34306-38974	protein_coding	0	NA	NA	NA	NA	NA	0	0	0	0	0	0
LOC107760924	NW_015871804.1:3264-8292	lncRNA	8.60219	0.724568	0.710312	1.02007	0.307696	0.547998	7.07448	8.00375	4.19031	10.2507	11.6394	10.4545
LOC107760925	NW_015871804.1:1237-2483	lncRNA	27.2226	-0.815788	0.470996	-1.73205	0.0832652	0.2458	45.5911	21.7245	36.316	18.0895	19.399	22.2158
LOC107780418	NW_015906220.1:15431-20095	lncRNA	26.2111	2.50267	0.576755	4.33922	1.4299e-05	0.00058409	6.28843	10.2905	6.98384	38.5909	27.1585	67.9544
LOC107760927	NW_015871804.1:21449-30067	protein_coding	20.5529	0.74337	0.49517	1.50124	0.133293	0.331601	14.149	13.7207	18.158	22.3104	22.3088	32.6704
LOC107760928	NW_015871815.1:14839-18938	protein_coding	397.842	-0.414901	0.202965	-2.0442	0.0409342	0.155248	440.976	436.776	486.075	318.375	359.851	344.999
LOC107760929	NW_015871817.1:2821-3589	protein_coding	13.2433	-0.540482	1.05069	-0.514407	0.606968	0.788763	3.14421	41.1621	2.79354	4.82386	22.3088	5.22726
LOC107760930	NW_015871821.1:19533-22141	protein_coding	103.156	-0.425493	0.295197	-1.44139	0.149475	0.356049	121.838	105.192	127.106	70.549	106.694	87.5566
LOC107760931	NW_015793609.1:31467-35381	protein_coding	3427.88	-0.778235	0.181625	-4.28484	1.8287e-05	0.000702034	4097.7	4472.95	4422.17	2486.7	2742.04	2345.73
LOC107760932	NW_015871821.1:27410-32406	protein_coding	173.361	-0.553893	0.264417	-2.09477	0.0361915	0.143565	189.439	250.403	178.786	131.45	158.101	131.988
LOC107760933	NW_015871821.1:21263-23526	protein_coding	107.559	-0.303666	0.323516	-0.938642	0.347915	0.586187	148.564	88.0412	120.122	116.979	81.4756	90.1702
LOC107760934	NW_015871822.1:4095-10724	protein_coding	92.2317	-0.00146196	0.292325	-0.00500113	0.99601	0.997911	99.0427	76.6073	100.567	79.5938	100.875	96.7043
LOC107760935	NW_015871852.1:5-1855	protein_coding	282.818	-0.363151	0.229671	-1.58118	0.113837	0.30057	307.347	306.429	340.812	254.459	209.509	278.351
LOC107760936	NW_015871852.1:2193-5598	protein_coding	42.4633	-0.112186	0.387189	-0.289745	0.772012	0.888283	45.5911	45.7357	41.9031	53.6655	37.828	30.0567
LOC107760938	NW_015871862.1:8217-11565	lncRNA	23.3692	-0.301607	0.455741	-0.661794	0.508103	0.719172	24.3677	26.298	26.5386	16.8835	25.2186	20.909
LOC107760939	NW_015871876.1:1192-7185	protein_coding	72.6241	0.532053	0.337776	1.57516	0.115219	0.302864	54.2377	74.3205	50.2837	106.125	77.5958	73.1816
LOC107760940	NW_015871885.1:18696-19329	protein_coding	0	NA	NA	NA	NA	NA	0	0	0	0	0	0
LOC107760941	NW_015793610.1:9-4711	protein_coding	72.6611	0.56591	0.343168	1.64907	0.0991325	0.27498	55.8098	41.1621	79.6158	91.6534	81.4756	86.2498
LOC107798353	NW_015929537.1:30565-36583	protein_coding	13.7926	2.49376	0.657813	3.79099	0.000150045	0.00336454	4.71632	3.43018	4.19031	22.3104	23.2787	24.8295		unknown
LOC107760943	NW_015871890.1:3207-6745	protein_coding	398.601	-0.156906	0.206732	-0.758984	0.447862	0.672721	404.031	409.334	448.363	376.864	409.318	343.692
LOC107793842	NW_015923076.1:57276-58800	protein_coding	27.991	2.49024	0.587233	4.24063	2.22898e-05	0.000820743	9.43264	3.43018	12.5709	46.4297	28.1285	67.9544		unknown
LOC107760945	NW_015793615.1:18429-19478	protein_coding	0	NA	NA	NA	NA	NA	0	0	0	0	0	0
LOC107760946	NW_015871898.1:28727-29056	protein_coding	0	NA	NA	NA	NA	NA	0	0	0	0	0	0
LOC107760947	NW_015871898.1:17005-22035	protein_coding	178.62	-0.0451682	0.389481	-0.11597	0.907676	0.957002	262.542	187.516	93.5835	221.295	155.192	151.59
LOC107760948	NW_015871900.1:5-4077	protein_coding	29.7315	0.0782903	0.536104	0.146036	0.883893	0.946196	22.0095	13.7207	51.6804	29.5462	30.0684	31.3635
LOC107760949	NW_015871900.1:5917-8128	protein_coding	6.16839	-1.81568	0.901085	-2.015	0.0439048	NA	7.07448	13.7207	8.38061	3.6179	2.90984	1.30681
LOC107760950	NW_015871903.1:5406-11258	protein_coding	1376.45	-0.0582355	0.283795	-0.205203	0.837414	0.922889	1124.06	1253.16	1835.35	1087.78	1276.45	1681.87
LOC107760951	NW_015871903.1:549-5263	protein_coding	872.379	-0.309938	0.229045	-1.35317	0.176	0.393079	811.207	1039.34	1046.18	655.443	819.606	862.498
LOC107760952	NW_015871907.1:7-3396	protein_coding	337.326	-0.0925274	0.247392	-0.374011	0.708396	0.852118	290.054	330.44	424.618	291.241	353.061	334.545
LOC107760953	NW_015793615.1:19481-22265	protein_coding	0	NA	NA	NA	NA	NA	0	0	0	0	0	0
LOC107760954	NW_015871907.1:21737-29239	protein_coding	147.73	0.681916	0.295686	2.30622	0.0210984	0.100569	121.052	92.6148	125.709	139.289	188.17	219.545
LOC107760955	NW_015871912.1:43916-48595	protein_coding	40.6853	1.01277	0.42605	2.37711	0.0174487	0.0887496	27.5119	22.8678	30.7289	66.3281	33.9482	62.7271
LOC107760956	NW_015871912.1:40927-43529	lncRNA	150.174	-0.776411	0.253045	-3.06827	0.00215303	0.0216142	191.797	189.803	188.564	123.009	116.394	91.477
LOC107760957	NW_015871915.1:5555-5944	protein_coding	0	NA	NA	NA	NA	NA	0	0	0	0	0	0
LOC107760958	NW_015871920.1:14968-16365	protein_coding	0.100497	0.698109	4.07685	0.171237	0.864037	NA	0	0	0	0.602983	0	0
LOC107760959	NW_015871920.1:72726-74006	protein_coding	0	NA	NA	NA	NA	NA	0	0	0	0	0	0
LOC107760960	NW_015871920.1:95456-99951	protein_coding	2378.7	-0.342185	0.198526	-1.72363	0.0847745	0.248611	2703.24	2497.17	2779.57	2407.11	1904.01	1981.13
LOC107760961	NW_015793615.1:4428-12113	protein_coding	60.912	-0.121807	0.380561	-0.320073	0.748913	0.874988	85.6798	44.5923	60.0611	71.755	48.4974	54.8862
LOC107760962	NW_015871920.1:1622-3234	protein_coding	0	NA	NA	NA	NA	NA	0	0	0	0	0	0
LOC107760963	NW_015871920.1:7154-10083	lncRNA	0.423813	2.10815	3.57925	0.588992	0.555866	NA	0	0	0	0.602983	1.9399	0
LOC107760964	NW_015871921.1:1138-4632	protein_coding	36.5078	-0.125521	0.42348	-0.296403	0.766923	0.884957	36.1584	35.4452	41.9031	22.3104	38.7979	44.4317
LOC107760965	NW_015871924.1:35823-36956	protein_coding	123.86	-0.601209	0.325939	-1.84454	0.0651039	0.209327	113.192	182.943	152.248	84.4176	128.033	82.3293
LOC107760966	NW_015871932.1:3608-7923	protein_coding	5196.37	-0.349048	0.204304	-1.70848	0.0875481	0.253657	5635.22	5553.46	6275.68	3967.03	4464.67	5282.14
LOC107760967	NW_015871936.1:8481-10233	protein_coding	361.79	0.00345563	0.28218	0.0122462	0.990229	0.995197	307.347	457.357	319.86	335.259	452.966	297.954
LOC107760968	NW_015871936.1:4081-5071	protein_coding	0	NA	NA	NA	NA	NA	0	0	0	0	0	0
LOC107760970	NW_015871936.1:47191-49623	protein_coding	5.64952	-0.0739053	0.986073	-0.0749491	0.940255	NA	2.35816	6.86035	8.38061	3.01492	10.6694	2.61363
LOC107760971	NW_015793615.1:17224-23285	protein_coding	113.15	-0.678828	0.339512	-1.99942	0.0455626	0.166248	157.997	118.913	142.47	122.406	71.7761	65.3407
LOC107760972	NW_015871942.1:36786-44595	protein_coding	768.651	0.0858951	0.204216	0.420609	0.674041	0.832297	719.239	762.643	754.255	695.239	782.748	897.782
LOC107760973	NW_015871942.1:51980-54815	protein_coding	109.025	0.0161626	0.38176	0.0423372	0.96623	0.984151	62.8843	139.494	122.916	81.4027	111.544	135.909
LOC107760974	NW_015871942.1:45038-47293	protein_coding	0	NA	NA	NA	NA	NA	0	0	0	0	0	0
LOC107760975	NW_015871942.1:118575-120991	protein_coding	9.84026	0.133853	0.815064	0.164224	0.869554	0.939065	7.07448	16.0075	5.58707	18.6925	7.75958	3.92044
LOC107760976	NW_015871942.1:125169-126428	protein_coding	0.394453	-0.194395	3.74707	-0.0518793	0.958625	NA	0	0	1.39677	0	0.969948	0
LOC107760977	NW_015871949.1:7-539	protein_coding	219.548	-0.724411	0.354532	-2.04329	0.0410241	0.155433	246.821	286.991	286.338	102.507	252.186	142.443
LOC107760978	NW_015871949.1:3389-4145	protein_coding	3.45887	-0.439337	1.21588	-0.361333	0.71785	NA	3.14421	4.57357	4.19031	3.6179	0	5.22726
LOC107760979	NW_015871949.1:4998-6672	protein_coding	14.7371	-0.826757	0.612792	-1.34916	0.177284	0.394885	25.9398	14.8641	15.3645	12.0597	5.81969	14.375
LOC107760980	NW_015793623.1:5076-15729	protein_coding	347.178	-0.757127	0.286316	-2.64438	0.00818411	0.0530378	357.654	394.47	555.914	199.587	269.645	305.795
LOC107760981	NW_015871965.1:32288-32842	protein_coding	0	NA	NA	NA	NA	NA	0	0	0	0	0	0
LOC107760982	NW_015871965.1:43713-50860	protein_coding	0	NA	NA	NA	NA	NA	0	0	0	0	0	0
LOC107760983	NW_015871965.1:61075-62615	protein_coding	0	NA	NA	NA	NA	NA	0	0	0	0	0	0
LOC107760984	NW_015871965.1:5693-11908	protein_coding	804.717	0.733619	0.209826	3.49631	0.000471735	0.00763114	560.456	593.421	659.275	882.164	1003.9	1129.09
LOC107760985	NW_015871965.1:34495-37440	protein_coding	419.457	-0.531037	0.249848	-2.12544	0.0335496	0.136909	573.819	481.368	431.602	316.566	418.048	295.34
LOC107760986	NW_015871965.1:51873-55969	protein_coding	0.646632	2.70228	3.72986	0.724501	0.468758	NA	0	0	0	0	3.87979	0
LOC107760987	NW_015871965.1:57063-60436	protein_coding	1275.07	-0.673249	0.234894	-2.86619	0.00415445	0.0338737	1311.14	1464.69	1926.14	900.857	952.489	1095.11
LOC107760988	NW_015871966.1:525-6278	protein_coding	135.685	0.320362	0.317157	1.0101	0.312446	0.552281	98.2567	128.06	135.487	104.919	177.5	169.886
LOC107760989	NW_015871967.1:4901-6299	protein_coding	0.262018	-1.78266	4.06092	-0.438978	0.660677	NA	1.57211	0	0	0	0	0
LOC107760990	NW_015793624.1:25194-26636	protein_coding	0	NA	NA	NA	NA	NA	0	0	0	0	0	0
LOC107760991	NW_015871968.1:19900-22229	protein_coding	0	NA	NA	NA	NA	NA	0	0	0	0	0	0
LOC107760992	NW_015871968.1:40408-43353	protein_coding	1663.26	-0.197167	0.303762	-0.649083	0.516285	0.725031	1159.43	2283.35	1888.43	1377.82	1908.86	1361.7
LOC107760993	NW_015871968.1:44296-47718	protein_coding	437.158	-0.0182472	0.320445	-0.0569435	0.95459	0.978749	290.84	421.912	608.991	445.001	507.283	348.919
LOC107760994	NW_015871968.1:69280-75090	protein_coding	290.676	0.0629353	0.292632	0.215067	0.829715	0.919636	202.802	316.72	333.828	234.56	330.752	325.397
LOC107760995	NW_015871969.1:6082-9161	protein_coding	4.9417	1.59551	1.01625	1.57	0.116416	NA	2.35816	3.43018	1.39677	3.6179	9.69948	9.1477
LOC107760996	NW_015871972.1:64897-97070	protein_coding	216.21	0.419764	0.258216	1.62563	0.104028	0.283646	159.569	188.66	206.722	226.119	218.238	297.954
LOC107760997	NW_015871975.1:834-3447	protein_coding	0	NA	NA	NA	NA	NA	0	0	0	0	0	0
LOC107760998	NW_015871975.1:5322-5644	protein_coding	0	NA	NA	NA	NA	NA	0	0	0	0	0	0
LOC107794105	NW_015923454.1:36547-38538	lncRNA	7.95143	2.48184	0.89957	2.75891	0.00579941	0.0422614	3.14421	1.14339	2.79354	13.2656	7.75958	19.6022
LOC107761000	NW_015871977.1:2108-3128	lncRNA	0	NA	NA	NA	NA	NA	0	0	0	0	0	0
LOC107761001	NW_015871982.1:7-1088	protein_coding	8.00131	0.891178	0.9026	0.987346	0.323473	0.563013	3.93027	5.71696	6.98384	2.41193	10.6694	18.2954
LOC107761002	NW_015871985.1:7272-13787	protein_coding	956.584	-0.156478	0.347046	-0.450887	0.652071	0.818007	627.27	1200.56	1197.03	600.571	937.94	1176.13
LOC107761003	NW_015787862.1:90336-92316	protein_coding	0.915425	1.07492	2.92457	0.36755	0.713209	NA	1.57211	0	0	0	0	3.92044
LOC107761004	NW_015871985.1:14446-18726	protein_coding	325.373	-0.741866	0.291002	-2.54935	0.0107923	0.063641	440.976	394.47	388.302	327.42	229.878	171.193
LOC107761005	NW_015871985.1:57092-58571	protein_coding	40.7979	0.0509339	0.616718	0.0825886	0.934179	0.968361	69.1727	34.3018	16.7612	74.1669	24.2487	26.1363
LOC107761006	NW_015872001.1:29416-32989	protein_coding	9.75697	1.4597	0.734996	1.986	0.0470331	0.169864	5.50237	3.43018	6.98384	19.8984	13.5793	9.1477
LOC107761007	NW_015872002.1:1398-3684	protein_coding	6.15575	2.45881	1.11227	2.21062	0.0270622	NA	3.14421	2.28678	0	16.2805	12.6093	2.61363
LOC107761009	NW_015872010.1:11284-28819	protein_coding	0	NA	NA	NA	NA	NA	0	0	0	0	0	0
LOC107761010	NW_015872014.1:1505-3238	lncRNA	2.12845	0.464917	1.48666	0.312727	0.754488	NA	1.57211	1.14339	2.79354	2.41193	4.84974	0
LOC107761011	NW_015872025.1:525-2985	protein_coding	2.1186	0.0487269	1.52298	0.0319943	0.974477	NA	4.71632	0	1.39677	3.01492	0.969948	2.61363
LOC107761012	NW_015872027.1:15529-16546	protein_coding	74.5624	-0.51865	0.735477	-0.705188	0.480693	0.698037	170.574	72.0337	20.9515	88.6385	83.4155	11.7613
LOC107761013	NW_015872033.1:43960-50935	protein_coding	151.602	0.522903	0.290077	1.80264	0.0714453	0.222203	127.341	149.784	96.377	208.029	180.41	147.67
LOC107761014	NW_015872033.1:55002-58965	protein_coding	52.8471	0.0300267	0.338116	0.088806	0.929236	0.96609	62.0982	48.0225	46.0934	54.8715	48.4974	57.4998
LOC107761015	NW_015872038.1:43928-46548	protein_coding	705.263	-0.358371	0.254065	-1.41055	0.158377	0.368798	708.234	755.782	912.09	472.739	643.075	739.657
LOC107761016	NW_015872038.1:82456-90596	lncRNA	10.439	0.289004	0.756479	0.382038	0.702433	0.848391	9.43264	2.28678	16.7612	12.0597	11.6394	10.4545
LOC107761017	NW_015793624.1:10206-12271	protein_coding	64.1492	-0.408138	0.506228	-0.806234	0.420108	0.650794	128.127	48.0225	43.2998	77.7848	52.3772	35.284
LOC107761018	NW_015872045.1:13934-17160	protein_coding	355.023	-0.171965	0.202939	-0.847373	0.396787	0.630282	374.947	401.331	351.986	340.082	322.023	339.772
LOC107761019	NW_015872049.1:51129-57185	lncRNA	0	NA	NA	NA	NA	NA	0	0	0	0	0	0
LOC107761020	NW_015872060.1:59253-65350	protein_coding	151.426	-0.596588	0.250307	-2.38342	0.0171525	0.087754	210.662	168.079	167.612	123.009	120.274	118.92
LOC107761021	NW_015872060.1:53603-57276	lncRNA	0	NA	NA	NA	NA	NA	0	0	0	0	0	0
LOC107761022	NW_015872061.1:2292-3373	protein_coding	198.78	-0.298969	0.386942	-0.772645	0.439732	0.666222	194.155	154.358	308.686	135.671	131.913	267.897
LOC107761023	NW_015872084.1:37406-50061	protein_coding	0	NA	NA	NA	NA	NA	0	0	0	0	0	0
LOC107761024	NW_015872089.1:7797-8497	protein_coding	0	NA	NA	NA	NA	NA	0	0	0	0	0	0
LOC107761025	NW_015872090.1:17427-20276	protein_coding	0.423813	2.10815	3.57925	0.588992	0.555866	NA	0	0	0	0.602983	1.9399	0
LOC107761026	NW_015872092.1:213-3630	protein_coding	1.06156	0.900525	1.99643	0.451069	0.65194	NA	0.786053	0	1.39677	0.602983	0.969948	2.61363
LOC107761028	NW_015872094.1:5042-5362	protein_coding	0	NA	NA	NA	NA	NA	0	0	0	0	0	0
LOC107761029	NW_015872109.1:1233-5031	protein_coding	11.5612	0.42819	0.731173	0.585621	0.55813	0.756032	7.07448	5.71696	16.7612	6.63281	13.5793	19.6022
LOC107761030	NW_015872109.1:5337-11047	protein_coding	298.911	-0.394775	0.21471	-1.83864	0.065968	0.211181	306.561	352.165	360.366	246.017	273.525	254.829
LOC107761031	NW_015872121.1:49628-53214	protein_coding	902.187	0.440274	0.409767	1.07445	0.282622	0.522276	635.917	1239.44	420.427	668.708	1186.25	1262.38
LOC107761032	NW_015793625.1:10576-15273	protein_coding	10.0706	-0.404453	0.79278	-0.51017	0.609932	0.790856	19.6513	8.00375	6.98384	15.0746	6.78963	3.92044
LOC107761033	NW_015872121.1:27286-29410	protein_coding	0.655319	1.47516	2.694	0.547571	0.583987	NA	0.786053	0	0	1.20597	1.9399	0
LOC107761034	NW_015872125.1:10-1128	protein_coding	0	NA	NA	NA	NA	NA	0	0	0	0	0	0
LOC107761035	NW_015872130.1:83243-85190	protein_coding	0	NA	NA	NA	NA	NA	0	0	0	0	0	0
LOC107827917	NW_015849007.1:214-3215	protein_coding	8.18196	2.47904	0.92634	2.67617	0.00744685	0.0498231	2.35816	1.14339	4.19031	19.8984	5.81969	15.6818		Serine carboxypeptidase-like 45
LOC107761037	NW_015872138.1:2141-3561	protein_coding	256.601	0.231508	0.239632	0.966098	0.333995	0.572658	227.169	213.814	266.783	236.369	290.984	304.488
LOC107817562	NW_015816670.1:16751-25731	protein_coding	40.4107	2.47768	0.493709	5.0185	5.20752e-07	5.35754e-05	7.86053	18.2943	11.1741	72.9609	44.6176	87.5566	AT4G39955	Uncharacterized hydrolase YugF-like.AT:alpha/beta-Hydrolases superfamily protein(AT4G39955)
LOC107761039	NW_015872140.1:114911-119633	protein_coding	135.448	0.429051	0.299741	1.43141	0.152313	0.360141	125.769	133.777	85.2029	126.626	164.891	176.42
LOC107761040	NW_015872140.1:110109-113679	protein_coding	830.368	-0.378003	0.289364	-1.30632	0.191443	0.413922	1279.69	889.559	645.307	767.597	736.19	663.862
LOC107761041	NW_015872140.1:85303-86734	protein_coding	0	NA	NA	NA	NA	NA	0	0	0	0	0	0
LOC107761043	NW_015872142.1:5004-5759	protein_coding	0	NA	NA	NA	NA	NA	0	0	0	0	0	0
LOC107761044	NW_015872154.1:15309-15704	protein_coding	0	NA	NA	NA	NA	NA	0	0	0	0	0	0
LOC107761045	NW_015872155.1:39123-50278	protein_coding	28.9924	-0.102536	0.513406	-0.199718	0.841702	0.92518	36.9445	26.298	26.5386	34.973	12.6093	36.5908
LOC107761047	NW_015872172.1:33618-37344	protein_coding	99.3587	0.408958	0.293344	1.39413	0.163279	0.375886	76.2472	102.905	76.8223	100.095	129.003	111.079
LOC107761048	NW_015872172.1:18416-29194	protein_coding	1063.86	-0.717344	0.28237	-2.54044	0.0110712	0.0648338	1331.57	1652.2	986.119	877.34	924.36	611.589
LOC107761049	NW_015872172.1:21748-24002	lncRNA	2.30518	-0.223512	1.30885	-0.17077	0.864405	NA	2.35816	2.28678	2.79354	1.20597	3.87979	1.30681
LOC107761050	NW_015872178.1:31562-36339	protein_coding	154.351	0.307567	0.258783	1.18851	0.234631	0.468369	155.639	124.63	132.693	152.555	195.929	164.659
LOC107761051	NW_015872181.1:162-914	protein_coding	0	NA	NA	NA	NA	NA	0	0	0	0	0	0
LOC107761052	NW_015872187.1:3068-5345	lncRNA	0	NA	NA	NA	NA	NA	0	0	0	0	0	0
LOC107761053	NW_015872187.1:32959-34242	lncRNA	8.49352	0.343056	0.744041	0.461071	0.644748	0.813657	3.93027	10.2905	8.38061	7.2358	10.6694	10.4545
LOC107761054	NW_015872199.1:17795-24072	protein_coding	729.466	0.0631248	0.195908	0.322217	0.747288	0.874075	659.499	735.201	745.874	682.577	794.387	759.259
LOC107761055	NW_015872199.1:24315-28580	protein_coding	321.898	0.289132	0.243825	1.18581	0.235696	0.469545	346.649	280.131	241.641	393.748	330.752	338.465
LOC107761056	NW_015793627.1:21880-22650	protein_coding	80.8752	0.917933	0.664726	1.38092	0.167303	0.381159	26.7258	89.1846	51.6804	39.7969	46.5575	231.306
LOC107761057	NW_015872208.1:99769-100729	lncRNA	0	NA	NA	NA	NA	NA	0	0	0	0	0	0
LOC107761058	NW_015872214.1:2340-5141	protein_coding	0	NA	NA	NA	NA	NA	0	0	0	0	0	0
LOC107761059	NW_015872220.1:13446-25350	protein_coding	500.029	-0.805683	0.279138	-2.88632	0.00389772	0.032444	501.502	746.635	659.275	268.93	416.108	407.726
[truncated: 68,995 more rows]

## Sheet: Table S3 A
ORA test for low (log2FC ≥ 1) overexpressed genes
Analysis Type:	PANTHER Overrepresentation Test (Released 20240807)
Annotation Version and Release Date:	GO Ontology database DOI: 10.5281/zenodo.12173881 Released 2024-06-17
Analyzed List:	upload_1 (Nicotiana tabacum)
Reference List:	Nicotiana tabacum (all genes in database)
Test Type:	FISHER
Correction:	FDR
GO biological process complete	Nicotiana tabacum - REFLIST (61366)	upload_1 (1992)	upload_1 (expected)	upload_1 (over/under)	upload_1 (fold Enrichment)	upload_1 (raw P-value)	upload_1 (FDR)
error-free translesion synthesis (GO:0070987)	2	2	.06	+	30.81	1.05E-03	2.01E-02
maturation of 5S rRNA (GO:0000481)	2	2	.06	+	30.81	1.05E-03	2.00E-02
mitochondrial translational termination (GO:0070126)	2	2	.06	+	30.81	1.05E-03	1.99E-02
5S class rRNA transcription by RNA polymerase III (GO:0042791)	2	2	.06	+	30.81	1.05E-03	1.98E-02
proteasomal ubiquitin-independent protein catabolic process (GO:0010499)	2	2	.06	+	30.81	1.05E-03	1.97E-02
regulation of Arp2/3 complex-mediated actin nucleation (GO:0034315)	3	2	.10	+	20.54	3.09E-03	4.58E-02
positive regulation of actin nucleation (GO:0051127)	3	2	.10	+	20.54	3.09E-03	4.57E-02
regulation of actin nucleation (GO:0051125)	3	2	.10	+	20.54	3.09E-03	4.55E-02
positive regulation of Arp2/3 complex-mediated actin nucleation (GO:2000601)	3	2	.10	+	20.54	3.09E-03	4.53E-02
protein retention in Golgi apparatus (GO:0045053)	6	4	.19	+	20.54	1.58E-05	6.20E-04
establishment or maintenance of cytoskeleton polarity (GO:0030952)	3	2	.10	+	20.54	3.09E-03	4.51E-02
establishment or maintenance of microtubule cytoskeleton polarity (GO:0030951)	3	2	.10	+	20.54	3.09E-03	4.50E-02
positive regulation of cytoskeleton organization (GO:0051495)	3	2	.10	+	20.54	3.09E-03	4.48E-02
positive regulation of supramolecular fiber organization (GO:1902905)	3	2	.10	+	20.54	3.09E-03	4.46E-02
regulation of monopolar cell growth (GO:0051513)	8	5	.26	+	19.25	1.85E-06	8.64E-05
regulation of unidimensional cell growth (GO:0051510)	8	5	.26	+	19.25	1.85E-06	8.54E-05
retrograde transport, vesicle recycling within Golgi (GO:0000301)	5	3	.16	+	18.48	3.25E-04	7.23E-03
vesicle uncoating (GO:0072319)	15	8	.49	+	16.43	6.38E-09	5.30E-07
clathrin coat disassembly (GO:0072318)	15	8	.49	+	16.43	6.38E-09	5.18E-07
regulation of double-strand break repair (GO:2000779)	12	6	.39	+	15.40	9.07E-07	4.84E-05
mitochondrial tRNA 3'-end processing (GO:1990180)	6	3	.19	+	15.40	6.35E-04	1.29E-02
mitochondrial tRNA processing (GO:0090646)	6	3	.19	+	15.40	6.35E-04	1.28E-02
purine ribonucleoside bisphosphate metabolic process (GO:0034035)	9	4	.29	+	13.69	1.22E-04	3.27E-03
guanosine tetraphosphate metabolic process (GO:0015969)	9	4	.29	+	13.69	1.22E-04	3.24E-03
cellular response to blue light (GO:0071483)	13	5	.42	+	1985-11-01	3.71E-05	1.25E-03
intracellular receptor signaling pathway (GO:0030522)	13	5	.42	+	1985-11-01	3.71E-05	1.24E-03
blue light signaling pathway (GO:0009785)	13	5	.42	+	1985-11-01	3.71E-05	1.23E-03
spindle elongation (GO:0051231)	16	6	.52	+	1955-11-01	7.03E-06	2.82E-04
mRNA 5'-splice site recognition (GO:0000395)	8	3	.26	+	1955-11-01	1.69E-03	2.85E-02
RNA polymerase I preinitiation complex assembly (GO:0001188)	8	3	.26	+	1955-11-01	1.69E-03	2.84E-02
Group II intron splicing (GO:0000373)	36	13	2017-01-01	+	2024-12-11	4.92E-11	5.57E-09
regulation of cell growth (GO:0001558)	14	5	.45	+	11.00	5.62E-05	1.75E-03
nucleus organization (GO:0006997)	40	14	1930-01-01	+	1978-10-01	1.45E-11	1.87E-09
nuclear envelope organization (GO:0006998)	15	5	.49	+	2027-10-01	8.20E-05	2.38E-03
error-prone translesion synthesis (GO:0042276)	12	4	.39	+	2027-10-01	4.45E-04	9.44E-03
nuclear membrane organization (GO:0071763)	15	5	.49	+	2027-10-01	8.20E-05	2.36E-03
mitochondrial RNA 3'-end processing (GO:0000965)	13	4	.42	+	1948-09-01	6.26E-04	1.28E-02
transcription initiation at RNA polymerase III promoter (GO:0006384)	20	6	.65	+	2024-09-01	3.04E-05	1.04E-03
protein localization to Golgi apparatus (GO:0034067)	14	4	.45	+	1980-08-01	8.53E-04	1.66E-02
translesion synthesis (GO:0019985)	15	4	.49	+	2021-08-01	1.13E-03	2.06E-02
mitotic sister chromatid cohesion (GO:0007064)	42	11	1936-01-01	+	2024-07-08	6.94E-08	4.72E-06
mRNA cis splicing, via spliceosome (GO:0045292)	35	9	2014-01-01	+	1992-07-01	1.29E-06	6.27E-05
regulation of DNA repair (GO:0006282)	24	6	.78	+	1970-07-01	9.45E-05	2.63E-03
mitochondrial RNA processing (GO:0000963)	25	6	.81	+	1939-07-01	1.21E-04	3.25E-03
DNA topological change (GO:0006265)	21	5	.68	+	1933-07-01	4.72E-04	9.97E-03
tRNA 3'-end processing (GO:0042780)	17	4	.55	+	2025-07-01	1.88E-03	3.12E-02
positive regulation of organelle organization (GO:0010638)	22	5	.71	+	7.00	5.95E-04	1.22E-02
regulation of cell morphogenesis (GO:0022604)	55	12	1979-01-01	+	1972-06-01	1.59E-07	9.60E-06
homologous recombination (GO:0035825)	76	16	1947-02-01	+	1949-06-01	2.46E-09	2.19E-07
stress granule assembly (GO:0034063)	19	4	.62	+	1949-06-01	2.90E-03	4.34E-02
establishment of plastid localization (GO:0051667)	29	6	.94	+	1937-06-01	2.90E-04	6.82E-03
plastid localization (GO:0051644)	29	6	.94	+	1937-06-01	2.90E-04	6.78E-03
chloroplast localization (GO:0019750)	29	6	.94	+	1937-06-01	2.90E-04	6.73E-03
chloroplast accumulation movement (GO:0009904)	29	6	.94	+	1937-06-01	2.90E-04	6.69E-03
chloroplast avoidance movement (GO:0009903)	29	6	.94	+	1937-06-01	2.90E-04	6.65E-03
chloroplast relocation (GO:0009902)	29	6	.94	+	1937-06-01	2.90E-04	6.61E-03
mismatch repair (GO:0006298)	40	8	1930-01-01	+	2016-06-01	3.70E-05	1.26E-03
negative regulation of transcription by RNA polymerase II (GO:0000122)	25	5	.81	+	2016-06-01	1.11E-03	2.03E-02
actin filament-based movement (GO:0030048)	25	5	.81	+	2016-06-01	1.11E-03	2.02E-02
negative regulation of DNA recombination (GO:0045910)	31	6	2024-01-01	+	1996-05-01	4.25E-04	9.19E-03
sister chromatid cohesion (GO:0007062)	74	14	1940-02-01	+	1983-05-01	1.01E-07	6.64E-06
protein depolymerization (GO:0051261)	53	10	1972-01-01	+	1981-05-01	6.93E-06	2.81E-04
regulation of DNA recombination (GO:0000018)	32	6	2024-04-01	+	1978-05-01	5.09E-04	1.07E-02
transcription by RNA polymerase I (GO:0006360)	50	9	1962-01-01	+	1955-05-01	2.96E-05	1.02E-03
regulatory ncRNA processing (GO:0070918)	40	7	1930-01-01	+	1939-05-01	2.74E-04	6.47E-03
response to blue light (GO:0009637)	29	5	.94	+	1931-05-01	2.22E-03	3.63E-02
cellular response to light stimulus (GO:0071482)	60	10	1995-01-01	+	2013-05-01	2.18E-05	8.06E-04
defense response to virus (GO:0051607)	30	5	.97	+	2013-05-01	2.60E-03	3.99E-02
mRNA modification (GO:0016556)	48	8	1956-01-01	+	2013-05-01	1.44E-04	3.67E-03
protein targeting to vacuole (GO:0006623)	30	5	.97	+	2013-05-01	2.60E-03	3.98E-02
microtubule-based movement (GO:0007018)	128	21	2016-04-01	+	2024-05-05	1.10E-09	1.08E-07
nuclear-transcribed mRNA catabolic process, nonsense-mediated decay (GO:0000184)	37	6	2020-01-01	+	5.00	1.14E-03	2.05E-02
cellular response to radiation (GO:0071478)	62	10	2024-01-02	+	1997-04-01	2.93E-05	1.02E-03
mitochondrial RNA metabolic process (GO:0000959)	57	9	1985-01-01	+	1986-04-01	8.67E-05	2.45E-03
siRNA processing (GO:0030422)	32	5	2024-04-01	+	1981-04-01	3.48E-03	4.96E-02
regulation of developmental growth (GO:0048638)	32	5	2024-04-01	+	1981-04-01	3.48E-03	4.94E-02
reciprocal homologous recombination (GO:0140527)	65	10	2024-11-02	+	1974-04-01	4.47E-05	1.44E-03
reciprocal meiotic recombination (GO:0007131)	65	10	2024-11-02	+	1974-04-01	4.47E-05	1.43E-03
actin nucleation (GO:0045010)	39	6	2027-01-01	+	1974-04-01	1.51E-03	2.57E-02
base-excision repair (GO:0006284)	66	10	2014-02-01	+	1967-04-01	5.11E-05	1.62E-03
meiosis I (GO:0007127)	67	10	2017-02-01	+	1960-04-01	5.84E-05	1.79E-03
regulation of cell shape (GO:0008360)	47	7	1953-01-01	+	1959-04-01	7.58E-04	1.51E-02
transcription initiation at RNA polymerase II promoter (GO:0006367)	69	10	2024-02-01	+	1946-04-01	7.55E-05	2.20E-03
mitochondrial gene expression (GO:0140053)	104	15	1938-03-01	+	1944-04-01	1.40E-06	6.73E-05
clathrin-dependent endocytosis (GO:0072583)	63	9	2024-05-02	+	1940-04-01	1.92E-04	4.71E-03
DNA-templated transcription initiation (GO:0006352)	147	21	1977-04-01	+	1940-04-01	1.41E-08	1.06E-06
negative regulation of DNA metabolic process (GO:0051053)	42	6	1936-01-01	+	1940-04-01	2.24E-03	3.64E-02
regulation of DNA metabolic process (GO:0051052)	98	14	2018-03-01	+	1940-04-01	3.51E-06	1.51E-04
regulatory ncRNA-mediated gene silencing (GO:0031047)	114	16	1970-03-01	+	1932-04-01	9.19E-07	4.84E-05
regulation of cellular response to stress (GO:0080135)	43	6	1940-01-01	+	1930-04-01	2.53E-03	3.94E-02
spliceosomal complex assembly (GO:0000245)	43	6	1940-01-01	+	1930-04-01	2.53E-03	3.92E-02
cellular response to environmental stimulus (GO:0104004)	73	10	1937-02-01	+	2022-04-01	1.23E-04	3.23E-03
cellular response to abiotic stimulus (GO:0071214)	73	10	1937-02-01	+	2022-04-01	1.23E-04	3.20E-03
transcription preinitiation complex assembly (GO:0070897)	44	6	1943-01-01	+	2020-04-01	2.85E-03	4.28E-02
establishment of organelle localization (GO:0051656)	88	12	1986-02-01	+	2020-04-01	2.78E-05	9.89E-04
mRNA export from nucleus (GO:0006406)	67	9	2017-02-01	+	2014-04-01	3.08E-04	6.98E-03
RNA export from nucleus (GO:0006405)	91	12	1995-02-01	+	2024-06-04	3.90E-05	1.28E-03
establishment of protein localization to vacuole (GO:0072666)	61	8	1998-01-01	+	2024-04-04	7.76E-04	1.53E-02
protein localization to vacuole (GO:0072665)	61	8	1998-01-01	+	2024-04-04	7.76E-04	1.52E-02
regulation of anatomical structure morphogenesis (GO:0022603)	100	13	2025-03-01	+	4.00	2.20E-05	8.06E-04
phosphatidylinositol phosphate biosynthetic process (GO:0046854)	77	10	1950-02-01	+	4.00	1.93E-04	4.70E-03
meiosis I cell cycle process (GO:0061982)	77	10	1950-02-01	+	4.00	1.93E-04	4.67E-03
nuclear export (GO:0051168)	124	16	2024-03-04	+	1997-03-01	2.86E-06	1.26E-04
receptor-mediated endocytosis (GO:0006898)	70	9	2027-02-01	+	1996-03-01	4.30E-04	9.23E-03
microtubule cytoskeleton organization involved in mitosis (GO:1902850)	67	8	2017-02-01	+	1968-03-01	1.45E-03	2.50E-02
mitotic spindle organization (GO:0007052)	67	8	2017-02-01	+	1968-03-01	1.45E-03	2.49E-02
meiotic nuclear division (GO:0140013)	95	11	2024-08-03	+	1957-03-01	2.63E-04	6.26E-03
transcription by RNA polymerase II (GO:0006366)	184	21	1997-05-01	+	1952-03-01	6.88E-07	3.78E-05
import into cell (GO:0098657)	167	19	1942-05-01	+	1950-03-01	2.40E-06	1.08E-04
endocytosis (GO:0006897)	145	16	1971-04-01	+	1940-03-01	2.15E-05	8.03E-04
meiotic cell cycle process (GO:1903046)	121	13	1993-03-01	+	1931-03-01	1.62E-04	4.06E-03
chromatin organization (GO:0006325)	926	99	2024-06-30	+	2029-03-01	5.40E-25	2.02E-22
protein-DNA complex organization (GO:0071824)	997	104	32.36	+	2021-03-01	2.36E-25	9.78E-23
actin cytoskeleton organization (GO:0030036)	174	18	1965-05-01	+	2019-03-01	1.65E-05	6.42E-04
actin filament-based process (GO:0030029)	175	18	1968-05-01	+	2017-03-01	1.78E-05	6.80E-04
nuclear division (GO:0000280)	156	16	2024-06-05	+	2016-03-01	5.29E-05	1.66E-03
chromatin remodeling (GO:0006338)	818	83	26.55	+	2013-03-01	9.72E-20	2.79E-17
nuclear chromosome segregation (GO:0098813)	89	9	1989-02-01	+	2024-12-03	2.43E-03	3.82E-02
meiotic cell cycle (GO:0051321)	198	20	1943-06-01	+	2024-11-03	8.21E-06	3.26E-04
DNA-templated transcription (GO:0006351)	586	57	2024-02-19	+	3.00	3.16E-13	5.38E-11
organelle localization (GO:0051640)	198	19	1943-06-01	+	1996-02-01	2.81E-05	9.91E-04
DNA repair (GO:0006281)	803	77	2024-07-26	+	1995-02-01	5.03E-17	1.18E-14
chloroplast organization (GO:0009658)	136	13	1941-04-01	+	1994-02-01	5.11E-04	1.07E-02
defense response to symbiont (GO:0140546)	126	12	2024-09-04	+	1993-02-01	8.54E-04	1.65E-02
protein-containing complex disassembly (GO:0032984)	138	13	1948-04-01	+	1990-02-01	5.87E-04	1.21E-02
RNA splicing (GO:0008380)	490	46	15.91	+	1989-02-01	1.92E-10	2.11E-08
RNA splicing, via transesterification reactions with bulged adenosine as nucleophile (GO:0000377)	412	38	13.37	+	1984-02-01	1.13E-08	8.80E-07
RNA splicing, via transesterification reactions (GO:0000375)	412	38	13.37	+	1984-02-01	1.13E-08	8.62E-07
DNA damage response (GO:0006974)	835	77	2024-10-27	+	1984-02-01	4.32E-16	8.96E-14
mRNA processing (GO:0006397)	671	61	21.78	+	1980-02-01	8.95E-13	1.45E-10
negative regulation of gene expression (GO:0010629)	379	34	1930-12-01	+	1976-02-01	1.26E-07	7.88E-06
RNA biosynthetic process (GO:0032774)	2105	187	68.33	+	1974-02-01	1.74E-35	1.30E-32
mRNA metabolic process (GO:0016071)	894	79	2024-02-29	+	1972-02-01	1.88E-15	3.34E-13
nucleic acid biosynthetic process (GO:0141187)	2343	207	76.06	+	1972-02-01	6.04E-39	1.13E-35
actin filament organization (GO:0007015)	162	14	2026-05-01	+	1966-02-01	8.71E-04	1.68E-02
RNA 3'-end processing (GO:0031123)	128	11	2016-04-01	+	1965-02-01	3.12E-03	4.49E-02
supramolecular fiber organization (GO:0097435)	233	20	1956-07-01	+	1964-02-01	8.51E-05	2.43E-03
establishment of RNA localization (GO:0051236)	140	12	1954-04-01	+	1964-02-01	2.12E-03	3.50E-02
RNA transport (GO:0050658)	140	12	1954-04-01	+	1964-02-01	2.12E-03	3.49E-02
nucleic acid transport (GO:0050657)	140	12	1954-04-01	+	1964-02-01	2.12E-03	3.47E-02
RNA processing (GO:0006396)	1518	130	49.28	+	1964-02-01	2.00E-23	6.78E-21
cell cycle process (GO:0022402)	566	48	18.37	+	1961-02-01	2.30E-09	2.09E-07
cytoskeleton organization (GO:0007010)	451	38	14.64	+	1960-02-01	1.21E-07	7.66E-06
RNA localization (GO:0006403)	143	12	1964-04-01	+	1959-02-01	2.53E-03	3.95E-02
negative regulation of macromolecule metabolic process (GO:0010605)	596	50	19.35	+	1958-02-01	1.54E-09	1.44E-07
sexual reproduction (GO:0019953)	239	20	1976-07-01	+	1958-02-01	1.20E-04	3.26E-03
RNA catabolic process (GO:0006401)	228	19	1940-07-01	+	1957-02-01	1.86E-04	4.62E-03
negative regulation of metabolic process (GO:0009892)	607	50	19.70	+	1954-02-01	4.64E-09	3.94E-07
DNA biosynthetic process (GO:0071897)	244	20	1992-07-01	+	1953-02-01	1.59E-04	4.02E-03
plastid organization (GO:0009657)	171	14	1955-05-01	+	1952-02-01	1.47E-03	2.51E-02
RNA metabolic process (GO:0016070)	2882	235	93.55	+	1951-02-01	1.41E-38	1.75E-35
negative regulation of macromolecule biosynthetic process (GO:0010558)	546	44	17.72	+	1948-02-01	6.02E-08	4.25E-06
negative regulation of cellular biosynthetic process (GO:0031327)	550	44	17.85	+	1946-02-01	6.93E-08	4.79E-06
nucleic acid catabolic process (GO:0141188)	238	19	1973-07-01	+	1946-02-01	3.20E-04	7.16E-03
cell cycle (GO:0007049)	679	54	2024-04-22	+	1945-02-01	2.47E-09	2.15E-07
chromosome organization (GO:0051276)	503	40	16.33	+	1945-02-01	3.20E-07	1.90E-05
negative regulation of biosynthetic process (GO:0009890)	555	44	2024-02-18	+	1944-02-01	8.42E-08	5.62E-06
nucleobase-containing compound biosynthetic process (GO:0034654)	2764	216	89.72	+	1941-02-01	9.41E-33	5.02E-30
negative regulation of cellular metabolic process (GO:0031324)	565	44	18.34	+	1940-02-01	1.30E-07	7.95E-06
protein-containing complex organization (GO:0043933)	1774	138	57.59	+	1940-02-01	5.88E-21	1.83E-18
organelle fission (GO:0048285)	209	16	1978-06-01	+	1936-02-01	1.42E-03	2.47E-02
nucleic acid metabolic process (GO:0090304)	4344	330	141.01	+	1934-02-01	3.80E-48	1.42E-44
DNA recombination (GO:0006310)	450	34	14.61	+	1933-02-01	6.39E-06	2.65E-04
negative regulation of nucleobase-containing compound metabolic process (GO:0045934)	213	16	1991-06-01	+	1931-02-01	2.60E-03	3.97E-02
microtubule-based process (GO:0007017)	381	28	1937-12-01	+	2026-02-01	6.55E-05	1.99E-03
organelle organization (GO:0006996)	2019	147	65.54	+	2024-02-01	1.71E-19	4.57E-17
DNA replication (GO:0006260)	286	20	2028-09-01	+	2015-02-01	1.28E-03	2.28E-02
nuclear transport (GO:0051169)	258	18	1937-08-01	+	2015-02-01	2.30E-03	3.67E-02
nucleocytoplasmic transport (GO:0006913)	258	18	1937-08-01	+	2015-02-01	2.30E-03	3.66E-02
cellular response to stress (GO:0033554)	1343	93	43.60	+	2013-02-01	1.45E-11	1.81E-09
rRNA metabolic process (GO:0016072)	477	33	15.48	+	2013-02-01	6.81E-05	2.05E-03
rRNA processing (GO:0006364)	448	30	14.54	+	2024-06-02	2.29E-04	5.48E-03
cellular component organization (GO:0016043)	4240	283	137.63	+	2024-06-02	3.24E-31	1.51E-28
nucleobase-containing compound metabolic process (GO:0006139)	5224	347	169.58	+	2024-05-02	4.22E-38	3.94E-35
mRNA splicing, via spliceosome (GO:0000398)	378	25	2027-12-01	+	2024-04-02	1.07E-03	1.96E-02
negative regulation of biological process (GO:0048519)	817	54	26.52	+	2024-04-02	1.22E-06	5.98E-05
cellular component organization or biogenesis (GO:0071840)	4869	317	158.05	+	2024-01-02	5.01E-33	3.12E-30
negative regulation of cellular process (GO:0048523)	758	48	24.61	+	1995-01-01	1.74E-05	6.71E-04
DNA metabolic process (GO:0006259)	1507	95	48.92	+	1994-01-01	1.47E-09	1.41E-07
regulation of transcription by RNA polymerase II (GO:0006357)	1057	64	34.31	+	1987-01-01	2.65E-06	1.18E-04
ribonucleoprotein complex biogenesis (GO:0022613)	832	50	2024-01-27	+	1985-01-01	4.31E-05	1.40E-03
RNA modification (GO:0009451)	739	44	23.99	+	1983-01-01	1.43E-04	3.66E-03
gene expression (GO:0010467)	3985	234	129.36	+	1981-01-01	1.51E-18	3.76E-16
reproductive process (GO:0022414)	496	29	2024-10-16	+	1980-01-01	3.02E-03	4.49E-02
macromolecule biosynthetic process (GO:0009059)	4924	264	159.84	+	1965-01-01	6.98E-16	1.37E-13
regulation of macromolecule metabolic process (GO:0060255)	5201	261	168.83	+	1955-01-01	1.56E-12	2.43E-10
regulation of macromolecule biosynthetic process (GO:0010556)	4903	246	159.16	+	1955-01-01	7.96E-12	1.14E-09
regulation of cellular biosynthetic process (GO:0031326)	4913	246	159.48	+	1954-01-01	1.09E-11	1.51E-09
regulation of biosynthetic process (GO:0009889)	4918	246	159.64	+	1954-01-01	1.13E-11	1.51E-09
regulation of gene expression (GO:0010468)	4887	244	158.64	+	1954-01-01	1.76E-11	2.12E-09
regulation of metabolic process (GO:0019222)	5283	262	171.49	+	1953-01-01	5.29E-12	7.91E-10
establishment of localization in cell (GO:0051649)	1110	55	36.03	+	1953-01-01	2.62E-03	3.97E-02
regulation of cellular metabolic process (GO:0031323)	5061	246	164.28	+	1950-01-01	1.96E-10	2.09E-08
regulation of nucleobase-containing compound metabolic process (GO:0019219)	4417	209	143.38	+	1946-01-01	5.26E-08	3.78E-06
cellular response to stimulus (GO:0051716)	3835	179	124.49	+	1944-01-01	1.16E-06	5.93E-05
regulation of RNA biosynthetic process (GO:2001141)	4173	192	135.46	+	1942-01-01	1.20E-06	6.04E-05
regulation of DNA-templated transcription (GO:0006355)	4173	192	135.46	+	1942-01-01	1.20E-06	5.96E-05
regulation of biological process (GO:0050789)	7461	342	242.19	+	1941-01-01	3.81E-11	4.45E-09
regulation of cellular process (GO:0050794)	7082	323	229.89	+	1941-01-01	2.46E-10	2.55E-08
response to stress (GO:0006950)	3468	158	112.57	+	1940-01-01	2.09E-05	7.88E-04
macromolecule metabolic process (GO:0043170)	10899	494	353.79	+	1940-01-01	1.10E-15	2.05E-13
regulation of primary metabolic process (GO:0080090)	4817	218	156.36	+	1939-01-01	6.71E-07	3.75E-05
regulation of RNA metabolic process (GO:0051252)	4321	195	140.26	+	1939-01-01	3.44E-06	1.49E-04
cellular biosynthetic process (GO:0044249)	6423	289	208.50	+	1939-01-01	1.13E-08	8.98E-07
biological regulation (GO:0065007)	7970	355	258.71	+	1937-01-01	4.07E-10	4.11E-08
cellular process (GO:0009987)	20720	849	672.59	+	2026-01-01	6.52E-17	1.43E-14
biosynthetic process (GO:0009058)	7781	311	252.58	+	2023-01-01	1.08E-04	2.96E-03
primary metabolic process (GO:0044238)	15437	568	501.10	+	2013-01-01	5.28E-04	1.10E-02
biological_process (GO:0008150)	31555	1135	1024.31	+	2024-11-01	4.64E-07	2.63E-05
Unclassified (UNCLASSIFIED)	29811	857	967.69	-	.89	4.64E-07	2.67E-05
protein metabolic process (GO:0019538)	6038	155	196.00	-	.79	1.49E-03	2.54E-02
organonitrogen compound metabolic process (GO:1901564)	8072	186	262.02	-	.71	1.14E-07	7.36E-06
carboxylic acid metabolic process (GO:0019752)	2043	43	66.32	-	.65	2.25E-03	3.62E-02
oxoacid metabolic process (GO:0043436)	2079	43	67.49	-	.64	1.30E-03	2.31E-02
organic acid metabolic process (GO:0006082)	2081	43	67.55	-	.64	1.30E-03	2.30E-02
lipid metabolic process (GO:0006629)	2428	50	78.82	-	.63	4.40E-04	9.40E-03
catabolic process (GO:0009056)	2915	55	94.62	-	.58	6.40E-06	2.63E-04
small molecule metabolic process (GO:0044281)	3225	60	104.69	-	.57	1.14E-06	5.90E-05
transmembrane transport (GO:0055085)	2768	51	89.85	-	.57	6.19E-06	2.63E-04
organonitrogen compound catabolic process (GO:1901565)	1471	25	47.75	-	.52	3.28E-04	7.25E-03
response to chemical (GO:0042221)	2307	36	74.89	-	.48	4.21E-07	2.46E-05
organonitrogen compound biosynthetic process (GO:1901566)	2720	42	88.29	-	.48	2.55E-08	1.86E-06
carbohydrate derivative metabolic process (GO:1901135)	1244	19	40.38	-	.47	1.88E-04	4.66E-03
carbohydrate metabolic process (GO:0005975)	1876	27	60.90	-	.44	8.44E-07	4.57E-05
monoatomic cation transmembrane transport (GO:0098655)	715	10	23.21	-	.43	2.79E-03	4.20E-02
monoatomic cation transport (GO:0006812)	752	10	24.41	-	.41	1.25E-03	2.25E-02
small molecule biosynthetic process (GO:0044283)	998	13	32.40	-	.40	1.38E-04	3.57E-03
carbohydrate derivative biosynthetic process (GO:1901137)	773	10	2024-09-25	-	.40	9.73E-04	1.87E-02
cell wall organization (GO:0071555)	643	8	20.87	-	.38	2.28E-03	3.66E-02
external encapsulating structure organization (GO:0045229)	651	8	21.13	-	.38	1.69E-03	2.86E-02
organic acid biosynthetic process (GO:0016053)	756	9	24.54	-	.37	4.13E-04	9.03E-03
carboxylic acid biosynthetic process (GO:0046394)	756	9	24.54	-	.37	4.13E-04	8.98E-03
polysaccharide metabolic process (GO:0005976)	717	8	23.27	-	.34	4.08E-04	8.98E-03
cell wall organization or biogenesis (GO:0071554)	813	9	26.39	-	.34	1.32E-04	3.42E-03
cellular catabolic process (GO:0044248)	776	8	25.19	-	.32	9.23E-05	2.59E-03
organic hydroxy compound metabolic process (GO:1901615)	437	4	14.19	-	.28	2.59E-03	4.00E-02
small molecule catabolic process (GO:0044282)	376	3	2021-12-01	-	.25	3.16E-03	4.52E-02
inorganic ion transmembrane transport (GO:0098660)	790	6	25.64	-	.23	6.25E-06	2.62E-04
generation of precursor metabolites and energy (GO:0006091)	668	5	21.68	-	.23	2.47E-05	8.95E-04
inorganic cation transmembrane transport (GO:0098662)	671	5	21.78	-	.23	2.47E-05	8.89E-04
carbohydrate catabolic process (GO:0016052)	573	4	18.60	-	.22	7.45E-05	2.19E-03
response to oxygen-containing compound (GO:1901700)	594	4	19.28	-	.21	5.66E-05	1.75E-03
sulfur compound metabolic process (GO:0006790)	466	3	15.13	-	.20	3.17E-04	7.13E-03
amide metabolic process (GO:0043603)	326	2	1958-10-01	-	.19	2.61E-03	3.97E-02
DNA integration (GO:0015074)	339	2	11.00	-	.18	1.86E-03	3.10E-02
response to oxidative stress (GO:0006979)	442	2	14.35	-	.14	1.18E-04	3.22E-03
cellular response to oxygen-containing compound (GO:1901701)	288	1	1935-09-01	-	.11	1.32E-03	2.32E-02
response to lipid (GO:0033993)	290	1	1941-09-01	-	.11	1.32E-03	2.32E-02
energy derivation by oxidation of organic compounds (GO:0015980)	295	1	1958-09-01	-	.10	1.36E-03	2.38E-02
photosynthesis (GO:0015979)	313	1	2016-10-01	-	.10	6.37E-04	1.28E-02
cellular oxidant detoxification (GO:0098869)	358	1	1962-11-01	-	.09	2.28E-04	5.50E-03
polysaccharide catabolic process (GO:0000272)	371	1	2024-04-12	-	.08	1.02E-04	2.82E-03
cellular response to toxic substance (GO:0097237)	385	1	1950-12-01	-	.08	7.06E-05	2.11E-03
cellular detoxification (GO:1990748)	385	1	1950-12-01	-	.08	7.06E-05	2.09E-03
detoxification (GO:0098754)	506	1	16.43	-	.06	1.75E-06	8.27E-05
response to toxic substance (GO:0009636)	512	1	16.62	-	.06	1.86E-06	8.46E-05
galacturonan metabolic process (GO:0010393)	245	0	1995-07-01	-	< 0.01	7.62E-04	1.51E-02
electron transport chain (GO:0022900)	200	0	1949-06-01	-	< 0.01	2.24E-03	3.63E-02
cellular response to lipid (GO:0071396)	205	0	1965-06-01	-	< 0.01	2.30E-03	3.65E-02
regulation of hormone levels (GO:0010817)	206	0	1969-06-01	-	< 0.01	2.33E-03	3.67E-02
pectin metabolic process (GO:0045488)	245	0	1995-07-01	-	< 0.01	7.62E-04	1.51E-02
hydrogen peroxide catabolic process (GO:0042744)	229	0	1943-07-01	-	< 0.01	1.06E-03	1.97E-02
hydrogen peroxide metabolic process (GO:0042743)	229	0	1943-07-01	-	< 0.01	1.06E-03	1.96E-02

## Sheet: Table S3 B
ORA test for medium (log2FC ≥ 1.5) overexpressed genes
Analysis Type:	PANTHER Overrepresentation Test (Released 20240807)
Annotation Version and Release Date:	GO Ontology database DOI: 10.5281/zenodo.12173881 Released 2024-06-17
Analyzed List:	upload_1 (Nicotiana tabacum)
Reference List:	Nicotiana tabacum (all genes in database)
Test Type:	FISHER
Correction:	FDR
GO biological process complete	Nicotiana tabacum - REFLIST (61366)	upload_1 (729)	upload_1 (expected)	upload_1 (over/under)	upload_1 (fold Enrichment)	upload_1 (raw P-value)	upload_1 (FDR)
mitochondrial translational termination (GO:0070126)	2	2	.02	+	84.18	1.41E-04	1.76E-02
regulation of monopolar cell growth (GO:0051513)	8	4	.10	+	42.09	1.33E-06	1.66E-03
regulation of unidimensional cell growth (GO:0051510)	8	4	.10	+	42.09	1.33E-06	1.24E-03
regulation of cell growth (GO:0001558)	14	4	.17	+	2024-05-24	1.80E-05	6.72E-03
vesicle uncoating (GO:0072319)	15	4	.18	+	22.45	2.43E-05	4.54E-03
clathrin coat disassembly (GO:0072318)	15	4	.18	+	22.45	2.43E-05	4.32E-03
establishment of plastid localization (GO:0051667)	29	5	.34	+	14.51	2.19E-05	5.84E-03
plastid localization (GO:0051644)	29	5	.34	+	14.51	2.19E-05	5.45E-03
chloroplast localization (GO:0019750)	29	5	.34	+	14.51	2.19E-05	5.11E-03
chloroplast accumulation movement (GO:0009904)	29	5	.34	+	14.51	2.19E-05	4.81E-03
chloroplast avoidance movement (GO:0009903)	29	5	.34	+	14.51	2.19E-05	4.54E-03
chloroplast relocation (GO:0009902)	29	5	.34	+	14.51	2.19E-05	4.30E-03
regulation of cell morphogenesis (GO:0022604)	55	7	.65	+	1971-10-01	4.01E-06	2.14E-03
regulation of developmental growth (GO:0048638)	32	4	.38	+	1952-10-01	5.45E-04	4.63E-02
plant-type hypersensitive response (GO:0009626)	46	5	.55	+	2015-09-01	2.14E-04	2.28E-02
symbiont-induced defense-related programmed cell death (GO:0034050)	46	5	.55	+	2015-09-01	2.14E-04	2.22E-02
establishment of organelle localization (GO:0051656)	88	8	2024-05-01	+	1965-07-01	1.06E-05	4.42E-03
innate immune response (GO:0045087)	70	6	.83	+	2022-07-01	1.89E-04	2.28E-02
immune response (GO:0006955)	74	6	.88	+	1983-06-01	2.57E-04	2.53E-02
immune system process (GO:0002376)	74	6	.88	+	1983-06-01	2.57E-04	2.46E-02
regulation of anatomical structure morphogenesis (GO:0022603)	100	8	2019-01-01	+	1973-06-01	2.72E-05	4.62E-03
chloroplast organization (GO:0009658)	136	10	1962-01-01	+	2019-06-01	5.84E-06	2.73E-03
organelle localization (GO:0051640)	198	13	1935-02-01	+	1953-05-01	8.75E-07	1.64E-03
endocytosis (GO:0006897)	145	9	1972-01-01	+	2022-05-01	6.48E-05	8.97E-03
plastid organization (GO:0009657)	171	10	2024-03-02	+	1992-04-01	4.28E-05	6.39E-03
import into cell (GO:0098657)	167	9	1998-01-01	+	1954-04-01	1.90E-04	2.22E-02
DNA repair (GO:0006281)	803	24	1954-09-01	+	1952-02-01	4.55E-05	6.54E-03
response to other organism (GO:0051707)	918	27	1991-10-01	+	1948-02-01	2.06E-05	7.00E-03
response to external biotic stimulus (GO:0043207)	918	27	1991-10-01	+	1948-02-01	2.06E-05	6.41E-03
response to biotic stimulus (GO:0009607)	920	27	1993-10-01	+	1947-02-01	2.14E-05	6.15E-03
biological process involved in interspecies interaction between organisms (GO:0044419)	930	27	2024-05-11	+	1944-02-01	3.94E-05	6.14E-03
DNA damage response (GO:0006974)	835	24	1992-09-01	+	1942-02-01	1.26E-04	1.63E-02
response to external stimulus (GO:0009605)	1035	28	1930-12-01	+	2028-02-01	6.63E-05	8.85E-03
organelle organization (GO:0006996)	2019	54	23.98	+	2025-02-01	4.75E-08	1.78E-04
defense response (GO:0006952)	1492	35	17.72	+	1997-01-01	2.23E-04	2.25E-02
cellular response to stress (GO:0033554)	1343	31	15.95	+	1994-01-01	5.05E-04	4.39E-02
cellular component organization (GO:0016043)	4240	85	50.37	+	1969-01-01	3.02E-06	2.26E-03
cellular component organization or biogenesis (GO:0071840)	4869	90	57.84	+	1956-01-01	3.21E-05	5.22E-03
nucleic acid metabolic process (GO:0090304)	4344	79	51.60	+	1953-01-01	1.95E-04	2.21E-02
organonitrogen compound metabolic process (GO:1901564)	8072	65	95.89	-	.68	4.10E-04	3.65E-02
organonitrogen compound biosynthetic process (GO:1901566)	2720	14	32.31	-	.43	3.74E-04	3.41E-02
catabolic process (GO:0009056)	2915	15	34.63	-	.43	2.10E-04	2.31E-02
carbohydrate metabolic process (GO:0005975)	1876	4	22.29	-	.18	3.73E-06	2.32E-03
polysaccharide metabolic process (GO:0005976)	717	0	1952-08-01	-	< 0.01	3.56E-04	3.32E-02

## Sheet: Table S3 C
ORA test for highly (log2FC ≥ 2) overexpressed genes
Analysis Type:	PANTHER Overrepresentation Test (Released 20240807)
Annotation Version and Release Date:	GO Ontology database DOI: 10.5281/zenodo.12173881 Released 2024-06-17
Analyzed List:	upload_1 (Nicotiana tabacum)
Reference List:	Nicotiana tabacum (all genes in database)
Test Type:	FISHER
Correction:	FDR
GO biological process complete	Nicotiana tabacum - REFLIST (61366)	upload_1 (229)	upload_1 (expected)	upload_1 (over/under)	upload_1 (fold Enrichment)	upload_1 (raw P-value)	upload_1 (FDR)

## Sheet: Table S4 A
Arabidopsis orthologs list of tobacco highly overexpressed (log2FC ≥ 2) DEGs available in OMA database
Original User ID	Original Gene Name	Original Taxonomy	Original Gene Symbol	Ortholog Gene Name	Ortholog Taxonomy	Ortholog Gene Symbol	Ortholog Entrez Gene Ids	Ortholog Ensembl Gene Ids
A0A1S4CCR2_TOBAC	uncharacterized hydrolase YugF-like(LOC107817562)	Nicotiana tabacum (common tobacco)	LOC107817562	alpha/beta-Hydrolases superfamily protein(AT4G39955)	Arabidopsis thaliana (thale cress)	AT4G39955	830156	AT4G39955
A0A1S3ZF28_TOBAC	pentatricopeptide repeat-containing protein At3g49740-like(LOC107786147)	Nicotiana tabacum (common tobacco)	LOC107786147	Tetratricopeptide repeat (TPR)-like superfamily protein(AT3G49740)	Arabidopsis thaliana (thale cress)	AT3G49740	824136	AT3G49740
A0A1S4BAX9_TOBAC	amino-acid permease BAT1 homolog(LOC107806444)	Nicotiana tabacum (common tobacco)	LOC107806444	bidirectional amino acid transporter 1(BAT1)	Arabidopsis thaliana (thale cress)	BAT1	814645	AT4G31910,AT2G01170
A0A1S4D3M8_TOBAC	phytochrome E-like(LOC107825586)	Nicotiana tabacum (common tobacco)	LOC107825586	phytochrome E(PHYE)	Arabidopsis thaliana (thale cress)	PHYE	827538	AT4G18130
A0A1S4BB25_TOBAC	protein SABRE-like(LOC107806432)	Nicotiana tabacum (common tobacco)	LOC107806432	HYPERSENSITIVE TO PI STARVATION 4(SAB)	Arabidopsis thaliana (thale cress)	SAB	842193	AT1G58250
A0A1S4D4V3_TOBAC	probable WRKY transcription factor 53(LOC107825953)	Nicotiana tabacum (common tobacco)	LOC107825953	WRKY family transcription factor(WRKY41)	Arabidopsis thaliana (thale cress)	WRKY41	826708	AT4G11070
A0A1S4D4V3_TOBAC	probable WRKY transcription factor 53(LOC107825953)	Nicotiana tabacum (common tobacco)	LOC107825953	WRKY family transcription factor(WRKY53)	Arabidopsis thaliana (thale cress)	WRKY53	828481	AT4G23810
A0A1S3X4I7_TOBAC	putative pentatricopeptide repeat-containing protein At1g16830(LOC107761222)	Nicotiana tabacum (common tobacco)	LOC107761222	Pentatricopeptide repeat (PPR) superfamily protein(AT1G16830)	Arabidopsis thaliana (thale cress)	AT1G16830	838254	AT1G16830
A0A1S4CTI0_TOBAC,A0A1S4CTU8_TOBAC	uncharacterized LOC107822499(LOC107822499)	Nicotiana tabacum (common tobacco)	LOC107822499	CELLULOSE SYNTHASE INTERACTIVE 3(AT1G77460)	Arabidopsis thaliana (thale cress)	AT1G77460	844082	AT1G77460
A0A1S3YIK1_TOBAC	BTB/POZ domain-containing protein At3g05675-like(LOC107776538)	Nicotiana tabacum (common tobacco)	LOC107776538	BTB/POZ domain protein(AT4G10800)	Arabidopsis thaliana (thale cress)	AT4G10800	826676	AT4G10800
A0A1S4A160_TOBAC	kinesin-like protein FRA1(LOC107792614)	Nicotiana tabacum (common tobacco)	LOC107792614	P-loop containing nucleoside triphosphate hydrolases superfamily protein(FRA1)	Arabidopsis thaliana (thale cress)	FRA1	834833	AT5G47820
A0A1S3YDR0_TOBAC	pentatricopeptide repeat-containing protein At4g02820, mitochondrial-like(LOC107774982)	Nicotiana tabacum (common tobacco)	LOC107774982	Pentatricopeptide repeat (PPR) superfamily protein(AT4G02820)	Arabidopsis thaliana (thale cress)	AT4G02820	828169	AT4G02820
A0A1S4A004_TOBAC	pEARLI1-like lipid transfer protein 1(LOC107792217)	Nicotiana tabacum (common tobacco)	LOC107792217	Bifunctional inhibitor/lipid-transfer protein/seed storage 2S albumin superfamily protein(AT1G62510)	Arabidopsis thaliana (thale cress)	AT1G62510	842548	AT1G62510
A0A1S4A3N8_TOBAC	protein TSS-like(LOC107793365)	Nicotiana tabacum (common tobacco)	LOC107793365	Tetratricopeptide repeat (TPR)-like superfamily protein(AT4G28080)	Arabidopsis thaliana (thale cress)	AT4G28080	828923	AT4G28080
A0A1S3YKI0_TOBAC	lectin-domain containing receptor kinase VI.3-like(LOC107777265)	Nicotiana tabacum (common tobacco)	LOC107777265	Concanavalin A-like lectin protein kinase family protein(AT3G08870)	Arabidopsis thaliana (thale cress)	AT3G08870	820035	AT3G08870
A0A1S4BTK6_TOBAC	fimbrin-2-like(LOC107811734)	Nicotiana tabacum (common tobacco)	LOC107811734	Actin binding Calponin homology (CH) domain-containing protein(AT5G48460)	Arabidopsis thaliana (thale cress)	AT5G48460	834901	AT5G48460
A0A1S3ZCD4_TOBAC	uncharacterized LOC107785303(LOC107785303)	Nicotiana tabacum (common tobacco)	LOC107785303	TATA box-binding protein associated factor RNA polymerase I subunit C(AT3G18310)	Arabidopsis thaliana (thale cress)	AT3G18310	821360	AT3G18310
A0A1S3YHJ5_TOBAC	pentatricopeptide repeat-containing protein At5g55840-like(LOC107776107)	Nicotiana tabacum (common tobacco)	LOC107776107	PPR superfamily protein(AT5G55840)	Arabidopsis thaliana (thale cress)	AT5G55840	835678	AT5G55840
A0A1S3XAQ6_TOBAC	protein LONGIFOLIA 2-like(LOC107763080)	Nicotiana tabacum (common tobacco)	LOC107763080	longifolia2(LNG2)	Arabidopsis thaliana (thale cress)	LNG2	821279	AT3G02170
A0A1S3Y1C1_TOBAC	reticuline oxidase-like protein(LOC107771115)	Nicotiana tabacum (common tobacco)	LOC107771115	FAD-binding Berberine family protein(AT1G30700)	Arabidopsis thaliana (thale cress)	AT1G30700	839950	AT1G30700
A0A1S3YJQ8_TOBAC,A0A1S3YJJ8_TOBAC,A0A1S3YJ56_TOBAC,A0A1S3YK01_TOBAC	protein TSS(LOC107776855)	Nicotiana tabacum (common tobacco)	LOC107776855	Tetratricopeptide repeat (TPR)-like superfamily protein(AT4G28080)	Arabidopsis thaliana (thale cress)	AT4G28080	828923	AT4G28080
A0A1S3XQT2_TOBAC	Fanconi anemia group J protein homolog(LOC107767657)	Nicotiana tabacum (common tobacco)	LOC107767657	RAD3-like DNA-binding helicase protein(AT1G20720)	Arabidopsis thaliana (thale cress)	AT1G20720	838662	AT1G20720
A0A1S3WYJ7_TOBAC	exocyst complex component EXO70A1-like(LOC107759230)	Nicotiana tabacum (common tobacco)	LOC107759230	exocyst subunit exo70 family protein H2(EXO70H2)	Arabidopsis thaliana (thale cress)	EXO70H2	818523	AT2G39380
A0A1S4C9T1_TOBAC,A0A1S4C9H4_TOBAC	uncharacterized LOC107816675(LOC107816675)	Nicotiana tabacum (common tobacco)	LOC107816675	elongation factor G, putative (DUF668)(AT1G30755)	Arabidopsis thaliana (thale cress)	AT1G30755	839956	AT1G30755
A0A1S4A4I3_TOBAC	putative pentatricopeptide repeat-containing protein At2g02150(LOC107793694)	Nicotiana tabacum (common tobacco)	LOC107793694	Tetratricopeptide repeat (TPR)-like superfamily protein(EMB2794)	Arabidopsis thaliana (thale cress)	EMB2794	814746	AT2G02148,AT2G02150
A0A1S3XTL1_TOBAC	pentatricopeptide repeat-containing protein At1g22960, mitochondrial-like(LOC107768414)	Nicotiana tabacum (common tobacco)	LOC107768414	Pentatricopeptide repeat (PPR) superfamily protein(AT1G22960)	Arabidopsis thaliana (thale cress)	AT1G22960	838903	AT1G22960
A0A1S4BEX0_TOBAC,A0A1S4BEX4_TOBAC	BTB/POZ domain-containing protein At3g05675-like(LOC107807474)	Nicotiana tabacum (common tobacco)	LOC107807474	BTB/POZ domain protein(AT4G10800)	Arabidopsis thaliana (thale cress)	AT4G10800	826676	AT4G10800
A0A1S3YT80_TOBAC,A0A077DBM0_TOBAC	cell division cycle 20.2, cofactor of APC complex-like(LOC107779511)	Nicotiana tabacum (common tobacco)	LOC107779511	Transducin family protein / WD-40 repeat family protein(CDC20.1)	Arabidopsis thaliana (thale cress)	CDC20.1	829463	AT4G33270
A0A1S4B229_TOBAC	disease resistance protein RPP13-like(LOC107803634)	Nicotiana tabacum (common tobacco)	LOC107803634	NB-ARC domain-containing disease resistance protein(RPP13)	Arabidopsis thaliana (thale cress)	RPP13	823806	AT3G46530
A0A1S4B229_TOBAC	disease resistance protein RPP13-like(LOC107803634)	Nicotiana tabacum (common tobacco)	LOC107803634	NB-ARC domain-containing disease resistance protein(AT3G46730)	Arabidopsis thaliana (thale cress)	AT3G46730	823826	AT3G46730
A0A1S4BPI9_TOBAC	LRR receptor-like serine/threonine-protein kinase FLS2(LOC107810524)	Nicotiana tabacum (common tobacco)	LOC107810524	Leucine-rich receptor-like protein kinase family protein(FLS2)	Arabidopsis thaliana (thale cress)	FLS2	834676	AT5G63580,AT5G46330
A0A1S3X1A6_TOBAC	myosin-9-like(LOC107759966)	Nicotiana tabacum (common tobacco)	LOC107759966	early endosome antigen(AT2G32240)	Arabidopsis thaliana (thale cress)	AT2G32240	817784	AT2G32240
A0A1S4DRN6_TOBAC	pentatricopeptide repeat-containing protein At5g57250, mitochondrial-like(LOC107832733)	Nicotiana tabacum (common tobacco)	LOC107832733	Pentatricopeptide repeat (PPR) superfamily protein(AT5G57250)	Arabidopsis thaliana (thale cress)	AT5G57250	5008310	AT5G57250
A0A1S3YPU4_TOBAC	uncharacterized LOC107778340(LOC107778340)	Nicotiana tabacum (common tobacco)	LOC107778340	CW-type Zinc Finger(AT3G62900)	Arabidopsis thaliana (thale cress)	AT3G62900	825465	AT3G62900
A0A1S3ZWY4_TOBAC	J domain-containing protein required for chloroplast accumulation response 1-like(LOC107791339)	Nicotiana tabacum (common tobacco)	LOC107791339	J-domain protein required for chloroplast accumulation response 1(JAC1)	Arabidopsis thaliana (thale cress)	JAC1	843847	AT1G75100
A0A1S3XRQ7_TOBAC	putative leucine-rich repeat-containing protein DDB_G0290503(LOC107767970)	Nicotiana tabacum (common tobacco)	LOC107767970	COP1-interactive protein 1(CIP1)	Arabidopsis thaliana (thale cress)	CIP1	834184	AT5G41790
A0A1S4CUW4_TOBAC	RING-H2 finger protein ATL40-like(LOC107822736)	Nicotiana tabacum (common tobacco)	LOC107822736	RING/U-box superfamily protein(AT2G42350)	Arabidopsis thaliana (thale cress)	AT2G42350	818836	AT2G42350
A0A1S4A5U1_TOBAC	gibberellin 2-beta-dioxygenase 2-like(LOC107794008)	Nicotiana tabacum (common tobacco)	LOC107794008	gibberellin 2-oxidase 6(GA2OX6)	Arabidopsis thaliana (thale cress)	GA2OX6	839508	AT1G02400
A0A1S4AWR5_TOBAC	benzaldehyde dehydrogenase (NAD(+))-like(LOC107802049)	Nicotiana tabacum (common tobacco)	LOC107802049	aldehyde oxidase 4(AO4)	Arabidopsis thaliana (thale cress)	AO4	839488	AT1G04580
A0A1S4BVN0_TOBAC	WRKY transcription factor 22-like(LOC107812386)	Nicotiana tabacum (common tobacco)	LOC107812386	WRKY family transcription factor(WRKY22)	Arabidopsis thaliana (thale cress)	WRKY22	827896	AT4G01250
A0A1S3XZS6_TOBAC	pentatricopeptide repeat-containing protein At1g62670, mitochondrial-like(LOC107770637)	Nicotiana tabacum (common tobacco)	LOC107770637	Pentatricopeptide repeat (PPR) superfamily protein(AT1G63080)	Arabidopsis thaliana (thale cress)	AT1G63080	842611	AT1G63080
A0A1S4CNL1_TOBAC	F-box/kelch-repeat protein SKIP11-like(LOC107820807)	Nicotiana tabacum (common tobacco)	LOC107820807	Galactose oxidase/kelch repeat superfamily protein(AT2G02870)	Arabidopsis thaliana (thale cress)	AT2G02870	814818	AT2G02870
A0A1S4BT57_TOBAC	calcium-dependent protein kinase 29-like(LOC107811614)	Nicotiana tabacum (common tobacco)	LOC107811614	calcium-dependent protein kinase 29(CPK29)	Arabidopsis thaliana (thale cress)	CPK29	843936	AT1G76040
A0A1S3XXD1_TOBAC	pentatricopeptide repeat-containing protein At3g22150, chloroplastic-like(LOC107769861)	Nicotiana tabacum (common tobacco)	LOC107769861	Tetratricopeptide repeat (TPR)-like superfamily protein(AT3G22150)	Arabidopsis thaliana (thale cress)	AT3G22150	821779	AT3G22150
A0A1S4CHG3_TOBAC	uncharacterized LOC107818881(LOC107818881)	Nicotiana tabacum (common tobacco)	LOC107818881	RNA-directed DNA polymerase (reverse transcriptase)-related family protein(AT2G02520)	Arabidopsis thaliana (thale cress)	AT2G02520	814782	AT2G02520
A0A1S3X2L6_TOBAC	gamma-glutamyl hydrolase 2-like(LOC107760660)	Nicotiana tabacum (common tobacco)	LOC107760660	gamma-glutamyl hydrolase 2(GGH2)	Arabidopsis thaliana (thale cress)	GGH2	844204	AT1G78680
A0A1S4CCD7_TOBAC	putative pentatricopeptide repeat-containing protein At4g17915(LOC107817333)	Nicotiana tabacum (common tobacco)	LOC107817333	Pentatricopeptide repeat (PPR-like) superfamily protein(AT5G46680)	Arabidopsis thaliana (thale cress)	AT5G46680	834711	AT5G46680
A0A1S3XL04_TOBAC,A0A1S3XL65_TOBAC,A0A1S3XL45_TOBAC	putative pentatricopeptide repeat-containing protein At5g37570(LOC107766390)	Nicotiana tabacum (common tobacco)	LOC107766390	Pentatricopeptide repeat (PPR-like) superfamily protein(AT5G37570)	Arabidopsis thaliana (thale cress)	AT5G37570	833735	AT5G37570
A0A1S4CNQ5_TOBAC	uncharacterized LOC107820774(LOC107820774)	Nicotiana tabacum (common tobacco)	LOC107820774	RING/U-box superfamily protein(AT1G30860)	Arabidopsis thaliana (thale cress)	AT1G30860	839970	AT1G30860
A0A1S4AZ10_TOBAC	uncharacterized LOC107802758(LOC107802758)	Nicotiana tabacum (common tobacco)	LOC107802758	CELLULOSE SYNTHASE INTERACTIVE 3(AT1G77460)	Arabidopsis thaliana (thale cress)	AT1G77460	844082	AT1G77460
A0A1S4CGZ0_TOBAC,A0A1S4CGT4_TOBAC,A0A1S4CH02_TOBAC,A0A1S4CHB6_TOBAC,A0A1S4CGS7_TOBAC	disease resistance protein At4g27190-like(LOC107818840)	Nicotiana tabacum (common tobacco)	LOC107818840	NB-ARC domain-containing disease resistance protein(AT4G27190)	Arabidopsis thaliana (thale cress)	AT4G27190	828827	AT4G27190
A0A1S4BCV5_TOBAC	superoxide dismutase [Cu-Zn], chloroplastic(LOC107806960)	Nicotiana tabacum (common tobacco)	LOC107806960	copper/zinc superoxide dismutase 2(CSD2)	Arabidopsis thaliana (thale cress)	CSD2	817365	AT2G28190
A0A1S4A1K0_TOBAC	protein GIGANTEA-like(LOC107792788)	Nicotiana tabacum (common tobacco)	LOC107792788	gigantea protein (GI)(GI)	Arabidopsis thaliana (thale cress)	GI	838883	AT1G22770
A0A1S4BY01_TOBAC	disease resistance protein At4g27190-like(LOC107813084)	Nicotiana tabacum (common tobacco)	LOC107813084	NB-ARC domain-containing disease resistance protein(AT4G27190)	Arabidopsis thaliana (thale cress)	AT4G27190	828827	AT4G27190
A0A1S4CYC1_TOBAC,A0A1S4CXY4_TOBAC	myosin-7-like(LOC107823803)	Nicotiana tabacum (common tobacco)	LOC107823803	Myosin heavy chain-related protein(AT1G63300)	Arabidopsis thaliana (thale cress)	AT1G63300	842636	AT1G63300
A0A1S3XPX3_TOBAC	pentatricopeptide repeat-containing protein At1g62930, chloroplastic-like(LOC107767500)	Nicotiana tabacum (common tobacco)	LOC107767500	Pentatricopeptide repeat (PPR) superfamily protein(AT1G63080)	Arabidopsis thaliana (thale cress)	AT1G63080	842611	AT1G63080
A0A1S3Z6N4_TOBAC	uncharacterized hydrolase YugF-like(LOC107783584)	Nicotiana tabacum (common tobacco)	LOC107783584	alpha/beta-Hydrolases superfamily protein(AT4G39955)	Arabidopsis thaliana (thale cress)	AT4G39955	830156	AT4G39955
A0A1S3ZHB5_TOBAC	protein TSS-like(LOC107786647)	Nicotiana tabacum (common tobacco)	LOC107786647	Tetratricopeptide repeat (TPR)-like superfamily protein(AT1G15290)	Arabidopsis thaliana (thale cress)	AT1G15290	838097	AT1G15290
A0A1S3XLQ6_TOBAC	putative transcription factor bHLH041(LOC107766344)	Nicotiana tabacum (common tobacco)	LOC107766344	basic helix-loop-helix (bHLH) DNA-binding family protein(AT5G56960)	Arabidopsis thaliana (thale cress)	AT5G56960	835798	AT5G56960
A0A1S3ZV85_TOBAC	pentatricopeptide repeat-containing protein At1g71490-like(LOC107790853)	Nicotiana tabacum (common tobacco)	LOC107790853	Tetratricopeptide repeat (TPR)-like superfamily protein(AT1G71490)	Arabidopsis thaliana (thale cress)	AT1G71490	843490	AT1G71490
A0A1S4C6V4_TOBAC	proline-rich extensin-like protein EPR1(LOC107815744)	Nicotiana tabacum (common tobacco)	LOC107815744	extensin proline-rich 1(EPR1)	Arabidopsis thaliana (thale cress)	EPR1	817282	AT2G27380
A0A1S4BQJ8_TOBAC	protein LONGIFOLIA 1-like(LOC107810763)	Nicotiana tabacum (common tobacco)	LOC107810763	longifolia2(LNG2)	Arabidopsis thaliana (thale cress)	LNG2	821279	AT3G02170
A0A1S4AWE9_TOBAC	disease resistance protein RPP13-like(LOC107801951)	Nicotiana tabacum (common tobacco)	LOC107801951	NB-ARC domain-containing disease resistance protein(RPP13)	Arabidopsis thaliana (thale cress)	RPP13	823806	AT3G46530
A0A1S4CPL3_TOBAC,A0A1S4CP08_TOBAC,A0A1S4CP28_TOBAC,A0A1S4CPJ6_TOBAC,A0A1S4CP02_TOBAC,A0A1S4CPK9_TOBAC,A0A1S4CPK1_TOBAC	vacuolar amino acid transporter 1(LOC107821098)	Nicotiana tabacum (common tobacco)	LOC107821098	Transmembrane amino acid transporter family protein(AT2G41190)	Arabidopsis thaliana (thale cress)	AT2G41190	818718	AT2G41190
A0A1S3XFC3_TOBAC	basic transcription factor 3-like(LOC107764413)	Nicotiana tabacum (common tobacco)	LOC107764413	basic transcription factor 3(BTF3)	Arabidopsis thaliana (thale cress)	BTF3	838367	AT2G41190
A0A1S3ZQA0_TOBAC	putative pentatricopeptide repeat-containing protein At5g43820(LOC107789295)	Nicotiana tabacum (common tobacco)	LOC107789295	Pentatricopeptide repeat (PPR) superfamily protein(AT5G43820)	Arabidopsis thaliana (thale cress)	AT5G43820	834404	AT5G43822,AT5G43820
A0A1S3XHU2_TOBAC	pentatricopeptide repeat-containing protein At4g02820, mitochondrial-like(LOC107765159)	Nicotiana tabacum (common tobacco)	LOC107765159	Pentatricopeptide repeat (PPR) superfamily protein(AT4G02820)	Arabidopsis thaliana (thale cress)	AT4G02820	828169	AT4G02820
A0A1S4AQ77_TOBAC	pentatricopeptide repeat-containing protein At4g19440, chloroplastic-like(LOC107800009)	Nicotiana tabacum (common tobacco)	LOC107800009	Tetratricopeptide repeat (TPR)-like superfamily protein(AT4G19440)	Arabidopsis thaliana (thale cress)	AT4G19440	827685	AT4G19440
A0A1S3YWS9_TOBAC	uncharacterized LOC107780474(LOC107780474)	Nicotiana tabacum (common tobacco)	LOC107780474	nucleic acid binding / zinc ion binding protein(AT5G36228)	Arabidopsis thaliana (thale cress)	AT5G36228	3771323	AT5G36228
A0A1S3ZMS8_TOBAC	benzaldehyde dehydrogenase (NAD(+))-like(LOC107788517)	Nicotiana tabacum (common tobacco)	LOC107788517	aldehyde oxidase 4(AO4)	Arabidopsis thaliana (thale cress)	AO4	839488	AT1G04580
A0A1S4DGE3_TOBAC,A0A1S4DGP8_TOBAC,A0A1S4DGF4_TOBAC	uncharacterized protein At4g18490-like(LOC107829497)	Nicotiana tabacum (common tobacco)	LOC107829497	uncharacterized protein(AT4G18490)	Arabidopsis thaliana (thale cress)	AT4G18490	827581	AT4G18490
A0A1S4AUL2_TOBAC	formin-like protein 18(LOC107801531)	Nicotiana tabacum (common tobacco)	LOC107801531	actin binding protein(AT5G58160)	Arabidopsis thaliana (thale cress)	AT5G58160	835928	AT5G58160
A0A1S4AUE9_TOBAC,A0A1S4AUT5_TOBAC	WPP domain-associated protein-like(LOC107801529)	Nicotiana tabacum (common tobacco)	LOC107801529	WPP domain associated protein(AT5G14990)	Arabidopsis thaliana (thale cress)	AT5G14990	831351	AT5G14990
A0A1S4BLI5_TOBAC	pentatricopeptide repeat-containing protein At5g24830-like(LOC107809569)	Nicotiana tabacum (common tobacco)	LOC107809569	Tetratricopeptide repeat (TPR)-like superfamily protein(AT5G24830)	Arabidopsis thaliana (thale cress)	AT5G24830	832552	AT5G24830
A0A1S4A7L2_TOBAC	putative 1-phosphatidylinositol-3-phosphate 5-kinase FAB1D(LOC107794631)	Nicotiana tabacum (common tobacco)	LOC107794631	FORMS APLOID AND BINUCLEATE CELLS 1A(FAB1D)	Arabidopsis thaliana (thale cress)	FAB1D	840326	AT1G34260
A0A1S4A098_TOBAC	uncharacterized LOC107792328(LOC107792328)	Nicotiana tabacum (common tobacco)	LOC107792328	Restriction endonuclease, type II-like superfamily protein(AT1G13810)	Arabidopsis thaliana (thale cress)	AT1G13810	837942	AT1G13810
A0A1S3YNH6_TOBAC	probable WRKY transcription factor 41(LOC107778152)	Nicotiana tabacum (common tobacco)	LOC107778152	WRKY family transcription factor(WRKY41)	Arabidopsis thaliana (thale cress)	WRKY41	826708	AT4G11070
A0A1S3X7J1_TOBAC	chloroplastic group IIA intron splicing facilitator CRS1, chloroplastic-like(LOC107762063)	Nicotiana tabacum (common tobacco)	LOC107762063	maize chloroplast splicing factor-like protein(CRS1)	Arabidopsis thaliana (thale cress)	CRS1	831476	AT5G16180
Q9FXS5_TOBAC,A0A1S4BNX3_TOBAC	14 kDa proline-rich protein DC2.15-like(LOC107810309)	Nicotiana tabacum (common tobacco)	LOC107810309	Bifunctional inhibitor/lipid-transfer protein/seed storage 2S albumin superfamily protein(AT2G45180)	Arabidopsis thaliana (thale cress)	AT2G45180	819126	AT2G45180
A0A1S4AA23_TOBAC	flotillin-like protein 4(LOC107795371)	Nicotiana tabacum (common tobacco)	LOC107795371	SPFH/Band 7/PHB domain-containing membrane-associated protein family(FLOT1)	Arabidopsis thaliana (thale cress)	FLOT1	832596	AT5G25250
A0A1S3YWN0_TOBAC	oligopeptide transporter 4-like(LOC107780422)	Nicotiana tabacum (common tobacco)	LOC107780422	oligopeptide transporter 4(OPT4)	Arabidopsis thaliana (thale cress)	OPT4	836562	AT5G64410
A0A1S4BAZ3_TOBAC	F-box/LRR-repeat protein At3g03360-like(LOC107806466)	Nicotiana tabacum (common tobacco)	LOC107806466	F-box/RNI-like superfamily protein(AT3G03360)	Arabidopsis thaliana (thale cress)	AT3G03360	821272	AT3G03360
A0A1S4BJX2_TOBAC	protein HYPER-SENSITIVITY-RELATED 4-like(LOC107809141)	Nicotiana tabacum (common tobacco)	LOC107809141	cytochrome BC1 synthesi(BCS1)	Arabidopsis thaliana (thale cress)	BCS1	824257	AT3G50930
A0A1S4D552_TOBAC	filament-like plant protein 7(LOC107825991)	Nicotiana tabacum (common tobacco)	LOC107825991	filament-like protein (DUF869)(AT2G23360)	Arabidopsis thaliana (thale cress)	AT2G23360	816868	AT2G23360
A0A1S4D9U4_TOBAC	probable serine/threonine-protein kinase At1g54610(LOC107827522)	Nicotiana tabacum (common tobacco)	LOC107827522	Protein kinase superfamily protein(IBS1)	Arabidopsis thaliana (thale cress)	IBS1	838448	AT1G18670

## Sheet: Table S4 B
Full list of available Arabidopsis orthologs of tobacco highly overexpressed (log2FC ≥ 2) DEGs
Tobacco locus ID	log2FoldChange	padj	Arabidopsis locus ID	Description
LOC107788102	5.31534	0.00903521	At3g05160	sugar transporter, O04036;Early-responsive to dehydration protein; response to abscisic acid
LOC107829848	4.78636	0.00426912	At5g24110	WRKY30;Transcription factor. Interacts specifically with the W box (5'-(T)TGAC[CT]-3'), a frequently occurring elicitor-responsive cis-acting element.Q9FL62
LOC107826317	4.33873	0.0151425	At3g47570	Leucine-rich repeat receptor-like serine_threonine-protein kinase At2g24130
LOC107762602	4.20813	0.0165747	na
LOC107760747	3.74807	0.0118243	na
LOC107806658	3.64008	0.00711989	At3g01650	E3 ubiquitin-protein ligase RGLG1;Q9SS90;Functions as a positive regulator of abscisic acid (ABA) signaling through ABA-dependent degradation of PP2CA, a major inhibitor of ABA signaling (PubMed:27577789). Acts as a negative regulator of drought stress response (PubMed:22095047).
LOC107832371	3.56501	0.0202689	At5g15130	WRKY72;Transcription factor. Interacts specifically with the W box (5'-(T)TGAC[CT]-3'), a frequently occurring elicitor-responsive cis-acting element (By similarity).Q9LXG8
LOC107790018	3.46674	0.0245505	At4g02960	AT:Retrovirus-related Pol polyprotein from transposon RE2
LOC107800961	3.45019	0.0046996	At2g40890	Cytochrome P450 98A3-like
LOC107760616	3.40579	1.54e-05	At1g64570	AT:Homeodomain-like superfamily protein
LOC107773488	3.35314	0.0244611	na
LOC107810309	3.34467	0.00373381	AT2G45180	14 kDa proline-rich protein DC2.15-like . AT:Bifunctional inhibitor/lipid-transfer protein/seed storage 2S albumin superfamily protein(AT2G45180)
LOC107822736	3.32242	0.0206722	AT2G42350	RING-H2 finger protein ATL7;Q9SN28.AT:RING/U-box superfamily protein(AT2G42350)
LOC107775483	3.31587	0.0489013	At1g43760	AT:DNAse I-like superfamily protein
LOC107818881	3.29079	0.0107451	AT2G02520	AT:RNA-directed DNA polymerase (reverse transcriptase)-related family protein(AT2G02520)
LOC107768931	3.23951	0.0466218	At1g43710	Histidine decarboxylase-like
LOC107779276	3.1841	0.00236246	na
LOC107767500	3.17102	0.0248457	AT1G63080	Pentatricopeptide repeat-containing protein At1g62930, chloroplastic; Q9LQ14. AT:Pentatricopeptide repeat (PPR) superfamily protein(AT1G63080)
LOC107787416	3.16124	0.000509318	At2g07760	AT:Putative Ta11-like non-LTR retroelement protein, Zinc knuckle (CCHC-type) family protein
LOC107801108	3.1199	0.00408842	At1g79740	AT:HAT transposon superfamily
LOC107789048	3.11338	0.00844654	na
LOC107804899	3.10428	0.0405119	na
LOC107829334	3.07429	0.00187689	At1g43760	AT:DNAse I-like superfamily protein
LOC107772266	3.07364	0.025371	na	unknown
LOC107800795	3.04143	6.29e-05	na
LOC107790039	3.03415	0.0109421	At2g27660	Cysteine/Histidine-rich C1 domain family protein
LOC107822499	3.03054	0.00123992	At1g77460	AT:Protein CELLULOSE SYNTHASE INTERACTIVE 3
LOC107771026	3.00705	0.0179214	na
LOC107826721	2.94531	0.013356	na
LOC107824674	2.92437	8.44e-05	At1g49030	Ataxin-2 homolog
LOC107792217	2.89863	0.012968	AT1G62510	PEARLI1-like lipid transfer protein 1;Probable lipid transfer protein (LTP). Seems to control the flowering process and lignin synthesis. Together with DIR1, required for glycerol-3-phosphate- (G3P) and azelaic acid- (AA) induced systemic acquired resistance (SAR). Component of plant systemic immunity involved in priming defenses in a AA-dependent manner, by modulating production and/or transloca…
LOC107815900	2.89672	0.0316283	At5g36930	Probable disease resistance protein RPP1. AT:Disease resistance protein (TIR-NBS-LRR class) family.
LOC107772491	2.89256	0.00798027	At1g65750	AT:Putative ribonuclease H protein At1g65750, EC:3.1.26.4
LOC107779511	2.88658	0.0051171	At4g33270	Cell division cycle 20.2, cofactor of APC complex-like
LOC107827522	2.8848	0.00358162	AT1G18670	Probable serine/threonine-protein kinase At1g54610. AT:Protein kinase superfamily protein(IBS1)
LOC107806960	2.87518	0.0141288	At2g28190	superoxide dismutase
LOC107806793	2.86817	0.000524748	At3g50590	Syntaxin-binding protein 5-like. AT:Transducin/WD40 repeat-like superfamily protein
LOC107783130	2.86687	0.00110135	At2g44380	unknown. AR:At2g44380, Cysteine/Histidine-rich C1 domain family protein
LOC107774982	2.8659	4.94e-07	At4g02820	Pentatricopeptide repeat-containing protein At4g02820, mitochondrial-like
LOC107818826	2.85894	0.00237781	At1g69490	unknown. AT:NAC transcription factor 29, AtNAC029, Protein NAC-LIKE, ACTIVATED BY AP3/PI, AtNAP
LOC107782069	2.84058	0.00440675	na
LOC107785959	2.81084	0.0231544	na
LOC107814071	2.79071	0.00815575	At4g39900	AT4g39900/T5J17_70, Adenine deaminase
LOC107759193	2.78986	0.0474849	At3g05130	RNA polymerase II-associated factor 1 homolog. AT:Paramyosin-like protein, T12H1.9 protein
LOC107812731	2.77654	0.0068883	At4g32700	Helicase and polymerase-containing protein TEBICHI-like; Required for regulated cell division and differentiation in meristems and embryos, thus modulating adaxial-abaxial polarity. Regulates the progression of cell cycle and DNA replication (e.g. G2/M progression and intrachromosomal recombination) and the expression of genes during development, especially genes nearby the Helitron transposons.
LOC107831805	2.77094	0.0104517	na
LOC107805983	2.76141	1.96e-09	na
LOC107810600	2.76119	0.00882934	na	unknown
LOC107785342	2.75431	0.000236077	At5g36130	Beta-amyrin 28-oxidase-like. AT:Cytochrome P450 716A2
LOC107821601	2.75371	0.0188351	At3g29765	unknown. AT:General transcription factor 2-related zinc finger protein At3g29765,
LOC107778765	2.74852	0.0131467	At5g08520	Uncharacterized protein LOC107778765 isoform X1.AT:Transcription factor SRM1, Myb-related protein SRM1, Protein SALT-RELATED MYB
LOC107814748	2.74194	0.00482467	na
LOC107789752	2.73896	0.000132949	At5g17680	ADP-ribosyl cyclase_cyclic ADP-ribose hydrolase; TIR-NB-LRR receptor-like protein that confers resistance to the pathogen Leptosphaeria maculans
LOC107814795	2.72252	0.00236246	na	unknown
LOC107829497	2.718	0.0278314	AT4G18490	unknown
LOC107801090	2.68968	0.000160912	AT5G32613	unknown
LOC107762035	2.67714	0.0268646	na	unknown
LOC107772054	2.67302	0.029093	AT4G23160	Uncharacterized mitochondrial protein AtMg00810-like
LOC107829732	2.65239	2.89e-06	AT2G42390	Glucosidase 2 subunit beta-like
LOC107809465	2.65196	0.000357174	AT2G25930	Protein EARLY FLOWERING 3-like isoform X1
LOC107769825	2.61835	0.0126289	na
LOC107777246	2.61113	0.0266957	na
LOC107772219	2.60953	0.0198661	AT4G28080.	Protein TSS-like
LOC107806856	2.60667	0.0450024	AT1G55325	Mediator of RNA polymerase II transcription subunit 13
LOC107802758	2.60584	1.79e-05	AT1G77460	LOW QUALITY PROTEIN: uncharacterized protein LOC107802758
LOC107774719	2.59409	5.22e-08	na	unknown
LOC107806729	2.59325	0.025643	na	unknown
LOC107802049	2.59077	0.0484504	AT1G04580	Benzaldehyde dehydrogenase (NAD(+))-like
LOC107776033	2.58902	9.68e-05	AT1G16120	Wall-associated receptor kinase 2-like
LOC107769099	2.58217	9.07e-05	AT1G61560	MLO-like protein;May be involved in modulation of pathogen defense and leaf cell death.
LOC107819999	2.5746	0.0018323	na
LOC107787952	2.57007	0.00354865	na	unknown
LOC107809412	2.55595	0.030653	na
LOC107770216	2.55084	0.0222649	na
LOC107776777	2.54099	0.00418538	AT1G22060	Cingulin-like
LOC107793641	2.53247	0.0311672	AT1G40087	unknown
LOC107795341	2.53025	0.0323946	na
LOC107806466	2.52708	0.00211826	AT3G03360	F-box/LRR-repeat protein At3g03360-like
LOC107761638	2.52381	0.0369625	AT2G44480	Beta-glucosidase 12-like
LOC107777589	2.52368	0.00196106	na	unknown
LOC107773354	2.51391	0.0173708	na	unknown
LOC107825991	2.50422	6.98e-05	AT2G23360	LOW QUALITY PROTEIN: filament-like plant protein 7
LOC107780418	2.50267	0.00058409	na
LOC107798353	2.49376	0.00336454	na	unknown
LOC107793842	2.49024	0.000820743	na	unknown
LOC107794105	2.48184	0.0422614	na
LOC107827917	2.47904	0.0498231	AT1G43780	Serine carboxypeptidase-like 45
LOC107817562	2.47768	5.36e-05	AT4G39955	Uncharacterized hydrolase YugF-like.AT:alpha/beta-Hydrolases superfamily protein(AT4G39955)
LOC107819356	2.4731	0.0142283	AT3G07610	Lysine-specific demethylase JMJ25-like
LOC107811819	2.47183	0.00341566	AT1G07160	Probable protein phosphatase 2C 32 isoform X2
LOC107816777	2.47039	0.043729	AT1G18860	Probable WRKY transcription factor 61
LOC107771876	2.46756	0.000587524	na
LOC107802144	2.46609	0.0185188	AT1G12290	unknown
LOC107762882	2.46411	0.00163519	na	unknown
LOC107786647	2.46404	1.96e-09	AT1G15290	TSS-like
LOC107816675	2.46354	0.000855786	AT1G30755	unknown
LOC107794631	2.46351	0.000262023	AT1G34260	1-phosphatidylinositol-3-phosphate 5-kinase
LOC107806444	2.4619	5.57e-05	AT4G31910	Amino-acid permease BAT1 homolog. AT:bidirectional amino acid transporter 1(BAT1)
LOC107762590	2.45724	0.0382085	AT1G43760	unknown
LOC107793594	2.45076	0.000505289	AT5G13690	Alpha-N-acetylglucosaminidase-like isoform X2
LOC107766344	2.45063	0.000594464	AT5G56960	Transcription factor bHLH041
LOC107813093	2.44905	0.0380987	na
LOC107811340	2.43769	0.000274162	AT4G14330	ADP,ATP carrier protein
LOC107796246	2.43151	0.019259	AT5G54510	Indole-3-acetic acid-amido synthetase GH3.6-like; Catalyzes the synthesis of indole-3-acetic acid (IAA)-amino acid conjugates, providing a mechanism for the plant to cope with the presence of excess auxin.
LOC107824710	2.41796	0.0486618	AT1G68090	Annexin; Has a peroxidase activity. May act in counteracting oxidative stress. May also mediate regulated, targeted secretion of Golgi-derived vesicles during seedling development.
LOC107825953	2.41736	0.00299178	AT4G23810	Probable WRKY transcription factor 53.AT:WRKY family transcription factor(WRKY53)
LOC107826998	2.4148	0.0198511	na	unknown
LOC107820404	2.41322	0.0310415	na
LOC107780422	2.41269	0.00114044	AT5G64410	Oligopeptide transporter 4-like
LOC107793365	2.41063	0.0452146	AT4G28080	TSS-like. AT:Tetratricopeptide repeat (TPR)-like superfamily protein(AT4G28080)
LOC107814205	2.40861	0.0179572	na
LOC107795681	2.39759	0.0371531	AT2G46240	BAG family molecular chaperone regulator 6-like
LOC107801951	2.39209	0.00140025	AT3G46530	Disease resistance protein RPP13-like
LOC107790496	2.38841	0.0356066	na
LOC107811360	2.38822	3.17e-05	na	unknown
LOC107809161	2.38322	0.000281932	AT2G01050	unknown
LOC107827553	2.37982	0.00334679	na
LOC107811928	2.37857	0.0484073	na	unknown
LOC107784012	2.37646	0.0153208	na
LOC107759450	2.37244	0.0447715	AT3G46530	Late blight resistance protein homolog R1A-10
LOC107807107	2.37181	0.000195265	AT1G48120	Serine/threonine-protein phosphatase 7 long form homolog
LOC107786147	2.36564	0.00334366	AT4G21300	Pentatricopeptide repeat-containing protein At3g49740-like
LOC107791786	2.36282	0.0263387	AT1G42700	unknown
LOC107818840	2.3594	6.54e-06	AT4G27190
LOC107789027	2.35544	0.00187305	AT2G01050	unknown
LOC107826239	2.35527	0.00991184	AT5G06120	unknown
LOC107821098	2.35477	0.00256373	AT2G41190
LOC107832600	2.35185	0.000434336	na
LOC107823388	2.34917	0.0174816	na
LOC107809569	2.34717	0.00409246	AT5G24830
LOC107760611	2.34186	0.00714376	na	unknown
LOC107820807	2.33992	0.0110192	AT2G02870
LOC107801531	2.3368	0.000345229	AT5G58160
LOC107802577	2.33488	0.000249494	na	unknown
LOC107815744	2.33162	0.0352604	AT2G27380
LOC107811294	2.32605	0.0141278	AT1G35710	Probable LRR receptor-like serine_threonine-protein kinase At3g47570
LOC107795371	2.32546	0.00407959	AT5G25250
LOC107816415	2.32285	0.0102197	na	unknown
LOC107801529	2.32228	0.0276243	AT5G14990
LOC107805013	2.32158	1.38e-05	na
LOC107759230	2.31751	0.000945676	AT2G39380
LOC107763080	2.31673	1.57e-12	AT3G02170
LOC107803363	2.31423	0.0203447	AT4G3705	patatin
LOC107776107	2.30756	3.09e-06	AT5G55840
LOC107772854	2.30585	0.0470223	AT1G15520	Pleiotropic drug resistance protein 1-like
LOC107794008	2.30439	0.0108372	AT1G02400	Gibberellin 2-beta-dioxygenase 2-like;Converts the inactive gibberellin (GA) precursors GA9 and GA20 in the bioactives gibberellins GA4 and GA1 (PubMed:9836749). Involved in the production of bioactive GA for vegetative growth and development (PubMed:16460513).
LOC107810763	2.30256	2.12e-05	AT3G02170
LOC107830129	2.30229	3.99e-07	na	unknown
LOC107788391	2.28381	0.0128872	AT2G01760	Two-component response regulator ORR24-like isoform X1
LOC107785872	2.28304	0.00165776	na
LOC107783353	2.28042	0.032642	AT5G04620	8-amino-7-oxononanoate synthase
LOC107812386	2.27989	0.00413812	AT4G01250
LOC107794936	2.27005	1.96e-09	na
LOC107823803	2.26772	4.67e-14	AT1G63300
LOC107779179	2.26684	0.000476347	na
LOC107771410	2.26374	0.0220055	AT4G37050	patatin
LOC107813611	2.25903	0.0275682	AT4G23810	Probable WRKY transcription factor 41
LOC107803634	2.25047	0.0260405	AT3G46530
LOC107760660	2.24887	0.0456466	AT1G78680
LOC107778286	2.24809	0.000381872	AT2G31900	Myosin-12-like
LOC107785807	2.24518	0.0485504	AT2G34200	E3 ubiquitin-protein ligase MARCH3-like isoform X1
LOC107762261	2.234	0.000161279	AT1G32750	Transcription initiation factor TFIID subunit 1-like
LOC107778340	2.2311	5.39e-06	AT3G62900
LOC107770494	2.22517	0.00503042	AT1G35710	Probable LRR receptor-like serine_threonine-protein kinase At4g08850
LOC107817835	2.22508	0.000219818	AT1G45248	unknown
LOC107778565	2.22432	0.0365869	AT5G26760	RNA polymerase II subunit B1 CTD phosphatase RPAP2 homolog
LOC107832251	2.22063	0.00033311	na
LOC107824709	2.2188	7.18e-05	AT2G28540	u
LOC107812820	2.21861	0.0220199	na
LOC107788517	2.21202	0.0486244	AT1G04580
LOC107813065	2.21164	0.00362113	AT5G50290	u
LOC107831595	2.2113	0.00275645	AT5G23520	u
LOC107813827	2.21023	0.0194084	na	u
LOC107804474	2.2098	0.0349906	AT5G18510	u
LOC107792614	2.20939	3.32e-09	AT5G47820	P-loop containing nucleoside triphosphate hydrolases superfamily protein(FRA1)
LOC107763084	2.20789	0.000411396	na	u
LOC107777265	2.20753	0.0454627	AT3G08870	Lectin-domain containing receptor kinase VI.3-like.AT:Concanavalin A-like lectin protein kinase family protein(AT3G08870)
LOC107776538	2.20361	1.11e-05	AT4G10800	BTB/POZ domain protein(AT4G10800)
LOC107789248	2.19383	0.000579821	na
LOC107822527	2.19148	1.96e-06	AT2G26570	Protein WEAK CHLOROPLAST MOVEMENT UNDER BLUE LIGHT 1-like isoform X1
LOC107806413	2.18947	0.00939936	na	Protein transport protein sec31-like i
LOC107782422	2.1855	0.010519	na	u
LOC107765159	2.18335	3.09e-06	AT4G02820
LOC107764413	2.18148	0.00702904	AT1G17880
LOC107784618	2.1794	0.0303972	AT1G07160	Probable protein phosphatase 2C 74
LOC107762400	2.17852	0.0469262	na
LOC107808466	2.17673	0.0203253	AT5G64750	Ethylene-responsive transcription factor ABR1-like
LOC107808987	2.17656	0.00339391	na	u
LOC107806432	2.17551	7.18e-05	AT1G58250	HYPERSENSITIVE TO PI STARVATION 4(SAB)
LOC107786449	2.17138	3.69e-05	AT3G14460	Late blight resistance protein homolog R1B-16
LOC107832733	2.1704	3.39e-05	AT5G57250
LOC107778152	2.16817	0.000737888	AT4G11070
LOC107794726	2.16752	0.0211053	AT3G42170	Zinc finger BED domain-containing protein RICESLEEPER 3-like
LOC107829297	2.16692	0.00816007	na
LOC107776855	2.16143	0.00241117	AT4G28080
LOC107796950	2.15791	0.0151078	AT3G30200	u
LOC107796949	2.1577	0.000556334	AT2G28550	Ethylene-responsive transcription factor RAP2-7-like isoform X1
LOC107760396	2.1567	0.00785234	AT5G54310	Probable ADP-ribosylation factor GTPase-activating protein AGD5 isoform X1
LOC107773950	2.15638	4.34e-05	AT2G20180	Transcription factor PIF1-like
LOC107780474	2.15516	1.76e-05	AT5G36228
LOC107803433	2.15484	0.0498612	AT1G01450	Mitogen-activated protein kinase kinase kinase 7-like
LOC107785303	2.14964	0.000298278	AT3G18310
LOC107786383	2.14804	0.000806691	AT5G15685	u
LOC107771115	2.14242	0.0276321	AT1G30700
LOC107828142	2.141	0.0257143	AT3G25560	G-type lectin S-receptor-like serine/threonine-protein kinase RLK1
LOC107791339	2.14033	8.4e-05	AT1G75100	JAC1
LOC107806407	2.1402	0.0225332	AT1G77300	u
LOC107786997	2.13878	0.00309673	na	u
LOC107766360	2.12988	0.00025302	AT1G72890	ADP-ribosyl cyclase_cyclic ADP-ribose hydrolase
LOC107796744	2.12986	0.00433922	na
LOC107769122	2.12977	5.88e-05	na
LOC107770637	2.12365	0.0113299	AT1G63080
LOC107795556	2.12184	0.0365168	AT3G24080
LOC107819811	2.1183	0.000100701	na
LOC107810754	2.11787	0.00536751	AT1G48410	AGO1
LOC107760682	2.11726	0.00199374	na
LOC107787896	2.11687	0.0392149	AT3G06880
LOC107762795	2.11092	0.00260406	AT1G62300
LOC107816315	2.10996	5.79e-05	na
LOC107825590	2.10887	0.0134333	na
LOC107768414	2.10608	0.000323847	AT1G22960
LOC107783109	2.10539	0.0324931	AT1G24340
LOC107830591	2.10461	0.00954633	AT5G17990
LOC107797689	2.10199	4.54e-07	na
LOC107817333	2.10126	0.0400657	AT5G46680
LOC107773682	2.09862	0.000590767	na
LOC107771690	2.09418	0.00196162	na
LOC107830803	2.09167	0.000560349	na
LOC107810524	2.08919	0.000418713	AT5G63580	LRR receptor-like serine_threonine-protein kinase FLS2
LOC107795636	2.08231	0.0109178	AT5G64750	Ethylene-responsive transcription factor ERF113-like
LOC107807598	2.08106	0.00197973	AT3G05900
LOC107778909	2.07811	0.000262023	AT2G28550	Ethylene-responsive transcription factor RAP2-7-like isoform X1
LOC107802363	2.0777	0.0036234	AT1G60250
LOC107807470	2.07746	9.74e-05	AT1G53350
LOC107763993	2.07638	0.000662235	na
LOC107811614	2.07577	0.0286367	AT1G76040	Calcium-dependent protein kinase 29-like;May play a role in signal transduction pathways that involve calcium as a second messenger.
LOC107825586	2.07232	0.000166701	AT4G18130	Phytochrome. AT:phytochrome E(PHYE)
LOC107775240	2.07152	0.00639135	na
LOC107811734	2.06994	0.0469638	AT5G48460
LOC107820774	2.06975	0.000897687	AT1G30860
LOC107767657	2.06884	0.033292	AT1G20720	Fanconi anemia group J protein homolog
LOC107800081	2.06834	0.00276638	na
LOC107767970	2.06778	2.93e-07	AT5G41790
LOC107810091	2.06693	0.0325818	AT4G00660
LOC107764441	2.06329	0.0305599	AT1G79910
LOC107790267	2.06008	0.0206273	AT3G57030
LOC107789682	2.05899	0.00677182	AT1G43710
LOC107795343	2.05857	0.0475282	na
LOC107762063	2.05843	0.00619471	AT5G16180
LOC107817886	2.05555	1.43e-05	na
LOC107785912	2.05394	0.000442498	AT3G06060
LOC107792788	2.05287	0.00190196	AT1G22770	LOW QUALITY PROTEIN: protein GIGANTEA-like;Involved in regulation of circadian rhythm and photoperiodic flowering. May play a role in maintenance of circadian amplitude and period length. Is involved in phytochrome B signaling. Stabilizes ADO3 and the circadian photoreceptor ADO1/ZTL. Regulates 'CONSTANS' (CO) in the long-day flowering pathway by modulating the ADO3-dependent protein stability of…
LOC107783584	2.05236	2.67e-06	AT4G39955
LOC107805904	2.05093	0.00175555	AT1G21280
LOC107785593	2.04896	0.00055895	na
LOC107788849	2.04564	0.0268811	AT5G15350
LOC107786649	2.04352	0.0046971	AT1G15290
LOC107817838	2.04309	0.000297404	AT1G58520
LOC107813084	2.04108	0.000434336	AT4G27190
LOC107792570	2.04047	0.00815575	na
LOC107759398	2.03925	0.0137034	na
LOC107797767	2.03699	2.02e-05	AT1G16120	Wall-associated receptor kinase 2-like
LOC107808703	2.03604	0.00333135	na	ATP-dependent DNA helicase
LOC107769861	2.03536	0.00041314	AT3G22150
LOC107792328	2.03532	0.00722598	AT1G13810	Uncharacterized protein LOC107792328
LOC107775649	2.03406	0.0277404	na
LOC107800009	2.03402	5.39e-06	AT4G19440
LOC107760914	2.03399	0.000140253	AT1G11950
LOC107801078	2.03102	0.0443264	AT3G44340
LOC107759966	2.02918	6.43e-07	AT2G32240
LOC107809141	2.02889	0.0435039	AT3G50930	Protein HYPER-SENSITIVITY-RELATED 4-like
LOC107823392	2.02731	0.0280437	na
LOC107790853	2.02361	4.91e-05	AT1G71490
LOC107809761	2.02162	1.32e-06	AT1G59620	Late blight resistance protein homolog R1B-16 isoform X1; Confers resistance to late blight (Phytophthora infestans) races carrying the avirulence gene Avr1. Resistance proteins guard the plant against pathogens that contain an appropriate avirulence protein via an indirect interaction with this avirulence protein. That triggers a defense system including the hypersensitive response, which restri…
LOC107783088	2.02112	1.11e-05	na
LOC107812073	2.02091	0.000109139	na
LOC107800903	2.01806	0.0323715	AT5G56850
LOC107800282	2.01506	0.000469266	na
LOC107771701	2.01435	0.0181129	AT3G46530
LOC107788646	2.01337	8.58e-07	AT4G11670
LOC107768007	2.01204	0.0119904	na
LOC107794508	2.01188	0.00951351	AT1G06740
LOC107761222	2.01021	0.00604929	AT1G16830	Pentatricopeptide repeat (PPR) superfamily protein(AT1G16830)
LOC107788009	2.00897	0.00112449	AT2G38240	Protein SRG1-like
LOC107761350	2.00724	0.00817924	AT2G24960
LOC107793694	2.00713	8.15e-06	AT2G02148
LOC107823036	2.00686	0.0375629	na
LOC107809982	2.00352	0.0372413	AT1G11545
LOC107766258	2.0025	0.0115712	AT5G25930
LOC107807474	2.00102	1.55e-05	AT4G10800
LOC107768912	2.00082	0.00672913	AT5G50570
LOC107766390	2.00077	9.44e-06	AT5G37570
LOC107789295	2.0003	7.4e-05	AT5G43822

## Sheet: Table S5
Non-intersecting genes in the unique CspD-induced GO terms
Gene Name	GO terms	Description
AT1G22770	GO:0005737 cytoplasm	GIGANTEA
	GO:0009585 red, far-red light phototransduction
	GO:0042542 response to hydrogen peroxide
	GO:0048578 positive regulation of long-day photoperiodism, flowering
	GO:0030154 cell differentiation
	GO:0009637 response to blue light
	GO:0010218 response to far red light
	GO:0010378 temperature compensation of the circadian clock
	GO:0005654 nucleoplasm
	GO:0006355 regulation of transcription, DNA-templated
	GO:0005515 protein binding
	GO:0009409 response to cold
	GO:0080167 response to karrikin
	GO:0009908 flower development
AT2G25930	GO:0009733 response to auxin	ELF3 (EARLY FLOWERING 3)
	GO:0009826 unidimensional cell growth
	GO:0008022 protein C-terminus binding
	GO:0009737 response to abscisic acid
	GO:0009585 red, far-red light phototransduction
	GO:0048573 photoperiodism, flowering
	GO:0003700 transcription factor activity, sequence-specific DNA binding
	GO:0005634 nucleus
	GO:0006355 regulation of transcription, DNA-templated
	GO:0010119 regulation of stomatal movement
	GO:0009649 entrainment of circadian clock
	GO:0009409 response to cold
	GO:0009909 regulation of flower development
	GO:0010031 circumnutation
AT2G20180	GO:0010313 phytochrome binding	PIL5 (PHYTOCHROME INTERACTING FACTOR 3-LIKE 5); transcription factor
	GO:0015995 chlorophyll biosynthetic process
	GO:0010161 red light signaling pathway
	GO:0009740 gibberellic acid mediated signaling pathway
	GO:0006355 regulation of transcription, DNA-templated
	GO:0003700 transcription factor activity, sequence-specific DNA binding
	GO:0005634 nucleus
	GO:0009686 gibberellin biosynthetic process
	GO:0009959 negative gravitropism
	GO:0010187 negative regulation of seed germination
	GO:0010100 negative regulation of photomorphogenesis
	GO:0003677 DNA binding
	GO:0046983 protein dimerization activity
	GO:0042802 identical protein binding
	GO:0006783 heme biosynthetic process
AT1G68090	GO:0009408 response to heat	ANNAT5 (ANN5, ANNEXIN ARABIDOPSIS 5); calcium ion binding / calcium-dependent phospholipid binding
	GO:0009639 response to red or far red light
	GO:0009555 pollen development
	GO:0009860 pollen tube growth
	GO:0005544 calcium-dependent phospholipid binding
	GO:0051015 actin filament binding
	GO:0005509 calcium ion binding
	GO:0009414 response to water deprivation
	GO:0009846 pollen germination
	GO:0009409 response to cold
	GO:0009651 response to salt stress
AT4G32700	GO:1990067 intrachromosomal DNA recombination	ATP BINDING: ATP-dependent helicase/ DNA binding / DNA-directed DNA polymerase/ helicase/ nucleic acid binding
	GO:0005634 nucleus
	GO:0003677 DNA binding
	GO:0004386 helicase activity
	GO:0009933 meristem structural organization
	GO:1902749 regulation of cell cycle G2/M phase transition
	GO:0005524 ATP binding
	GO:2000011 regulation of adaxial/abaxial pattern formation
	GO:0006260 DNA replication
	GO:0010468 regulation of gene expression
	GO:0051301 cell division
	GO:0009640 photomorphogenesis
AT1G02400	GO:0005737 cytoplasm	GIBBERILLIN 2-OXIDASE 6; gibberellin 2-beta-dioxygenase
	GO:0052634 C-19 gibberellin 2-beta-dioxygenase activity
	GO:0009639 response to red or far red light
	GO:0009686 gibberellin biosynthetic process
	GO:0055114 oxidation-reduction process
	GO:0046872 metal ion binding
	GO:0045487 gibberellin catabolic process
AT4G18130	GO:0008020 G-protein coupled photoreceptor activity	PHYTOCHROME E (PHYTOCHROME DEFECTIVE E); G-protein coupled photoreceptor/ signal transducer
	GO:0009584 detection of visible light
	GO:0009585 red, far-red light phototransduction
	GO:0000155 phosphorelay sensor kinase activity
	GO:0017006 protein-tetrapyrrole linkage
	GO:0018298 protein-chromophore linkage
	GO:0006355 regulation of transcription, DNA-templated
	GO:0042803 protein homodimerization activity
AT1G48410	GO:0010589 leaf proximal/distal pattern formation	AGO1 (ARGONAUTE 1)
	GO:0009793 embryo development ending in seed dormancy
	GO:0009733 response to auxin
	GO:0048864 stem cell development
	GO:0005634 nucleus
	GO:0009965 leaf morphogenesis
	GO:0004521 endoribonuclease activity
	GO:0010218 response to far red light
	GO:0030529 intracellular ribonucleoprotein complex
	GO:0048830 adventitious root development
	GO:0046872 metal ion binding
	GO:0060145 viral gene silencing in virus induced gene silencing
	GO:0009955 adaxial/abaxial pattern specification
	GO:0035198 miRNA binding
	GO:0035195 gene silencing by miRNA
	GO:0005829 cytosol
	GO:0035197 siRNA binding
	GO:0006355 regulation of transcription, DNA-templated
	GO:0009850 auxin metabolic process
	GO:0005515 protein binding
	GO:0010305 leaf vascular tissue pattern formation
	GO:0003729 mRNA binding
AT1G75100	GO:0007015 actin filament organization	JAC1 (J-DOMAIN PROTEIN REQUIRED FOR CHLOROPLAST ACCUMULATION RESPONSE 1); heat shock protein binding
	GO:0031982 vesicle
	GO:0006898 receptor-mediated endocytosis
	GO:0009904 chloroplast accumulation movement
	GO:0071483 cellular response to blue light
	GO:0009903 chloroplast avoidance movement
	GO:0009507 chloroplast
AT2G28190	GO:0009579 thylakoid	COPPER/ZINK SUPEROXIDE DISMUTASE 2
	GO:0071484 cellular response to light intensity
	GO:0071457 cellular response to ozone
	GO:0071493 cellular response to UV-B
	GO:0035195 gene silencing by miRNA
	GO:0010039 response to iron ion
	GO:0071329 cellular response to sucrose stimulus
	GO:0009570 chloroplast stroma
	GO:0048046 apoplast
	GO:0019430 removal of superoxide radicals
	GO:0008270 zinc ion binding
	GO:0046688 response to copper ion
	GO:0071472 cellular response to salt stress
	GO:0004784 superoxide dismutase activity
	GO:0005507 copper ion binding
	GO:0055114 oxidation-reduction process

## Sheet: Table S6
Primers used for the RNA-seq validation
No.	Gene name	Primer type	5’-3’ Sequence
1	Cu-Zn superoxide dismutase 2 (CSD2)	Forward	AATGTTGAGGGCGTTGTCACTCTCT
2		Reverse	GTGTCACCGAACTCGTGTAAATGGAA
3	GIGANTEA	Forward	GCCTCACAAACCTCCTGAAGTGTC
4		Reverse	AGCAAACATAATGGCACGAAGAACC
5	ELF3	Forward	CAGGACACGCAATAACAAATGACT
6		Reverse	AGGACACATAACTGGCATCAACC
7	ANNAT5	Forward	GGCTATGAAGGGCTTGGGAACAAAT
8		Reverse	GCCAGAAGTCTCCGAATAAACAGCATC
9	PIL5	Forward	CTATGCCGCCGTTTCATTTG
10		Reverse	AAGTCTTGGCTGGTTGGGATTATG
11	GIBBERILLIN 2-OXIDASE 6	Forward	GAGAAGTCCAAGGCGTCTGAGATG
12		Reverse	CCACGGCTTCCCTTTCCATTC
13	PHYTOCHROME E	Forward	GCATCACAGTTAGCCGAGAAGAAG
14		Reverse	GCGGAAACAGTATCACGGAGAAG
15	AGO1	Forward	AGCGACCGCCCAACTATCATTT
16		Reverse	AGGCCAATCTTGAGAAGCAACCAC
17	JAC1	Forward	TCCTGCCAAGTTGACGAAAG
18		Reverse	AGTACCTTCACGGGATAATGGACT
19	ERD6	Forward	CATTGGTGGTAACTGGCATACTGG
20		Reverse	TGAAGAACACACCTGAAGGCAAGA

## Sheet: Table S7
Primers used for differential expression analysis of SAR/ISR and ROS scavenging marker genes
No.	Gene name	Primer type	5’-3’ Sequence
1	Cu-Zn superoxide dismutase 1 (SOD, CSD1)	Forward	GCAGTGAAGGTGTTAGTGGCA
2		Reverse	TTACCAAGATCACCAGCATGA
3	APX	Forward	TTGCAGTTGCCTTCAGACAAG
4		Reverse	CCTCAGCATAGTCCGCAAAGA
5	CAT	Forward	CTCAGAGACACCGCATTGGAC
6		Reverse	CCTTGAGGGCAAATAATCCAC
7	PAL	Forward	CCACGTCAGTCTCAAATCTCA
8		Reverse	ATAGAGGGGAATGGAACTCAA
9	ICS1	Forward	ACTCCAGAGCAGCTATTTCAT
10		Reverse	CTCATTATGGTCCTTGGCACT
11	PR1A	Forward	GCCCAAAATTCTCAACAAGACT
12		Reverse	TACTGTTTCTCATCGACCCACA
13	PDF1.2	Forward	CAAAGATCTGTCTGGGGAA
14		Reverse	TCTCTTGAGCATGGTCCCT
15	CHIB	Forward	TCCATGTTTGATCAGATGCTT
16		Reverse	TGTAGTTTCATGGGAGGTTTG
17	PR3	Forward	AACTACTGGAGGATGGGCAACA
18		Reverse	CACAAGGCCACTGACCACTT
19	PR4	Forward	TGGAGTGGGCTATCAGCAA
20		Reverse	CCCTTCTTATTCTAAACGGCTCTT
21	L25	Forward	AAAGCTGATCCGTCCAAAAA
22		Reverse	GACAGCCTTGGCAACCTTAG
22	CP23	Forward	AGCATTTGGGAAGGGAATCT
23		Reverse	AAAGCTCCAGCACAGTCCAC
